# Supplementary material for: Osteosarcoma neutrophil extracellular trap network-associated gene recurrence and metastasis model
Source: J Cancer Res Clin Oncol. 2024 Jan 29;150(2):48. doi: 10.1007/s00432-023-05577-2 (PMC10824883; doi:10.1007/s00432-023-05577-2)
Supplement: Supplementary file 1 — Supplementary file1 (ZIP 501 KB) [file 432_2023_5577_MOESM1_ESM.zip]

Archive with 18 entries (14 files):
- supplement data/supplement data sheet/
- supplement data/supplement data sheet/sheet1ConsensusCluster/
- supplement data/supplement data sheet/sheet1ConsensusCluster/ConsensusCluster.R
- supplement data/supplement data sheet/sheet1ConsensusCluster/geneCluster.xlsx
- supplement data/supplement data sheet/sheet1ConsensusCluster/NETscluster.xlsx
- supplement data/supplement data sheet/sheet2 CIBERSORT/
- supplement data/supplement data sheet/sheet2 CIBERSORT/CIBERSORT.R
- supplement data/supplement data sheet/sheet2 CIBERSORT/CIBERSORT-Results.xlsx
- supplement data/supplement data sheet/sheet2 CIBERSORT/run.R
- supplement data/supplement table/
- supplement data/supplement table/table1 network.edge.xlsx
- supplement data/supplement table/table2 network.node.xlsx
- supplement data/supplement table/table3 KEGGgsvaOut.xlsx
- supplement data/supplement table/table4 HALLMARKgsvaOut.xlsx
- supplement data/supplement table/table5 uniSigGeneExp.xlsx
- supplement data/supplement table/table6 lasso.SigExp.xlsx
- supplement data/supplement table/table7 immunecor.xlsx
- supplement data/supplement table/table8 TMEscores.xlsx
