# Supplementary material for: Osteosarcoma neutrophil extracellular trap network-associated gene recurrence and metastasis model
Source: J Cancer Res Clin Oncol. 2024 Jan 29;150(2):48. doi: 10.1007/s00432-023-05577-2 (PMC10824883; doi:10.1007/s00432-023-05577-2)
Supplement: Supplementary file 1 — Supplementary file1 (ZIP 501 KB) [file 432_2023_5577_MOESM1_ESM.zip › supplement data/supplement data sheet/sheet1ConsensusCluster/ConsensusCluster.R]

#if (!requireNamespace("BiocManager", quietly = TRUE))
#    install.packages("BiocManager")
#BiocManager::install("ConsensusClusterPlus")


library(ConsensusClusterPlus)       #
expFile="prgGeneExp.txt"            #
workDir="D:\\Bioinformatics\\os课题\\OS.cluster.model\\22.prgCluster"     
setwd(workDir)       #

#
data=read.table(expFile, header=T, sep="\t", check.names=F, row.names=1)
data=as.matrix(data)
diff=read.table("diff.txt", header=T, sep="\t", check.names=F, row.names=1)
data=data[rownames(diff),]
#
maxK=9
results=ConsensusClusterPlus(data,
              maxK=maxK,
              reps=50,
              pItem=0.8,
              pFeature=1,
              title=workDir,
              clusterAlg="km",
              distance="euclidean",
              seed=123456,
              plot="png")


#
clusterNum=2        #
cluster=results[[clusterNum]][["consensusClass"]]
cluster=as.data.frame(cluster)
colnames(cluster)=c("PRGcluster")
letter=c("A","B","C","D","E","F","G")
uniqClu=levels(factor(cluster$PRGcluster))
cluster$PRGcluster=letter[match(cluster$PRGcluster, uniqClu)]
clusterOut=rbind(ID=colnames(cluster), cluster)
write.table(clusterOut, file="PRGcluster.txt", sep="\t", quote=F, col.names=F)
