# Supplementary material for: Osteosarcoma neutrophil extracellular trap network-associated gene recurrence and metastasis model
Source: J Cancer Res Clin Oncol. 2024 Jan 29;150(2):48. doi: 10.1007/s00432-023-05577-2 (PMC10824883; doi:10.1007/s00432-023-05577-2)
Supplement: Supplementary file 1 — Supplementary file1 (ZIP 501 KB) [file 432_2023_5577_MOESM1_ESM.zip › supplement data/supplement data sheet/sheet1ConsensusCluster/geneCluster.xlsx]

## Sheet: Sheet1
ID	geneCluster
GSE21257_GSM530667	A
GSE21257_GSM530899	A
GSE21257_GSM531283	A
GSE21257_GSM531284	A
GSE21257_GSM531285	A
GSE21257_GSM531286	A
GSE21257_GSM531287	A
GSE21257_GSM531288	A
GSE21257_GSM531289	A
GSE21257_GSM531290	A
GSE21257_GSM531291	A
GSE21257_GSM531292	A
GSE21257_GSM531293	A
GSE21257_GSM531294	A
GSE21257_GSM531295	A
GSE21257_GSM531296	A
GSE21257_GSM531297	A
GSE21257_GSM531298	A
GSE21257_GSM531299	A
GSE21257_GSM531300	A
GSE21257_GSM531301	A
GSE21257_GSM531302	B
GSE21257_GSM531303	B
GSE21257_GSM531304	B
GSE21257_GSM531305	B
GSE21257_GSM531306	A
GSE21257_GSM531307	B
GSE21257_GSM531308	A
GSE21257_GSM531309	B
GSE21257_GSM531310	B
GSE21257_GSM531311	A
GSE21257_GSM531312	A
GSE21257_GSM531313	B
GSE21257_GSM531314	B
GSE21257_GSM531319	A
GSE21257_GSM531320	B
GSE21257_GSM531321	B
GSE21257_GSM531322	B
GSE21257_GSM531323	B
GSE21257_GSM531324	B
GSE21257_GSM531325	A
GSE21257_GSM531326	A
GSE21257_GSM531327	A
GSE21257_GSM531328	A
GSE21257_GSM531329	A
GSE21257_GSM531330	B
GSE21257_GSM531331	A
GSE21257_GSM531332	B
GSE21257_GSM531333	B
GSE21257_GSM531334	A
GSE21257_GSM531335	B
GSE21257_GSM531351	A
GSE21257_GSM531352	A
GSE39055_GSM954790	A
GSE39055_GSM954791	A
GSE39055_GSM954792	B
GSE39055_GSM954793	B
GSE39055_GSM954794	A
GSE39055_GSM954795	A
GSE39055_GSM954796	A
GSE39055_GSM954797	A
GSE39055_GSM954798	A
GSE39055_GSM954799	A
GSE39055_GSM954800	A
GSE39055_GSM954801	A
GSE39055_GSM954802	A
GSE39055_GSM954803	A
GSE39055_GSM954804	A
GSE39055_GSM954805	B
GSE39055_GSM954806	A
GSE39055_GSM954807	B
GSE39055_GSM954808	A
GSE39055_GSM954809	A
GSE39055_GSM954810	A
GSE39055_GSM954811	A
GSE39055_GSM954812	A
GSE39055_GSM954813	A
GSE39055_GSM954814	A
GSE39055_GSM954815	A
GSE39055_GSM954816	A
GSE39055_GSM954817	A
GSE39055_GSM954818	A
GSE39055_GSM954819	A
GSE39055_GSM954820	A
GSE39055_GSM954821	A
GSE39055_GSM954822	A
GSE39055_GSM954823	A
GSE39055_GSM954824	B
GSE39055_GSM954825	B
GSE39055_GSM954826	B
GSE39057_GSM954847	A
GSE39057_GSM954848	A
GSE39057_GSM954849	A
GSE39057_GSM954850	B
GSE39057_GSM954851	A
