# Supplementary material for: Osteosarcoma neutrophil extracellular trap network-associated gene recurrence and metastasis model
Source: J Cancer Res Clin Oncol. 2024 Jan 29;150(2):48. doi: 10.1007/s00432-023-05577-2 (PMC10824883; doi:10.1007/s00432-023-05577-2)
Supplement: Supplementary file 1 — Supplementary file1 (ZIP 501 KB) [file 432_2023_5577_MOESM1_ESM.zip › supplement data/supplement data sheet/sheet2 CIBERSORT/CIBERSORT-Results.xlsx]

## Sheet: Sheet1
Mixture	B cells naive	B cells memory	Plasma cells	T cells CD8	T cells CD4 naive	T cells CD4 memory resting	T cells CD4 memory activated	T cells follicular helper	T cells regulatory (Tregs)	T cells gamma delta	NK cells resting	NK cells activated	Monocytes	Macrophages M0	Macrophages M1	Macrophages M2	Dendritic cells resting	Dendritic cells activated	Mast cells resting	Mast cells activated	Eosinophils	Neutrophils	P-value	Correlation	RMSE
GSE21257_GSM530667	0.00345901	0	0.00269916	0	0.0356557	0.0569394	0	0.00465529	0.0202028	0.0847993	0	0.0689186	0	0.471836	0	0.193201	0.0286583	0.00540623	0	0.0235699	0	0	0	0.71831	0.698636
GSE21257_GSM530899	0	0	0.012951	0	0.062948	0.0867715	0	0	0	0	0	0.0118483	0.0211609	0.448441	0	0.233361	0.0411439	0.0168055	0	0.0645686	0	0	0	0.559254	0.834491
GSE21257_GSM531283	0	0.0818886	0	0	0.079754	0.00504268	0.0488428	0	0	0.0846878	0	0.0298323	0.168438	0.357728	0	0	0.0471644	0	0.0966211	0	0	0	0	0.539505	0.84252
GSE21257_GSM531284	0	0.0867923	0	0	0.0591965	0	0	0.00334912	0.0296406	0.133289	0	0.0356337	0	0.404801	0	0.192423	0	0	0.0548749	0	0	0	0.062	0.148305	1.07771
GSE21257_GSM531285	0	0.0344789	0.0515209	0	0	0	0.0123419	0.0720829	0	0.0867421	0	0.0768205	0	0.336894	0.00607208	0.311503	0	0	0.0115437	0	0	0	0.074	0.139678	1.08139
GSE21257_GSM531286	0.012039	0.0518786	0	0	0	0.0880879	0.0197552	0.0774481	0.149563	0	0	0.120163	0	0.227145	0.0516684	0.0964896	0	0.0265259	0.0109354	0.0683005	0	0	0.252	0.0610913	1.07715
GSE21257_GSM531287	0	0.0192587	0.0137228	0.022425	0.0209517	0	0	0.0322801	0.013393	0.0968818	0	0	0.0203694	0.396126	0.00858311	0.291091	0.0189056	0	0	0.0460125	0	0	0	0.587142	0.809913
GSE21257_GSM531288	0.0121126	0.00633102	0	0.0198774	0	0.0676123	0	0.0462092	0.0236274	0.0513314	0	0.0249093	0.0612293	0.234603	0.105642	0.155446	0	0	0.118342	0.072726	0	0	0.002	0.403226	0.918486
GSE21257_GSM531289	0	0.0242432	0	0	0	0	0	0.0638197	0.0336416	0.104852	0	0.0472853	0	0.342014	0	0.326471	0	0.00429592	0.0533771	0	0	0	0	0.462967	0.89478
GSE21257_GSM531290	0	0.0572455	0	0	0.072545	0.0915058	0.00755642	0.0504288	0	0	0	0.0753557	0.0240731	0.323519	0	0.177273	0	0.0563205	0.0641769	0	0	0	0.473	0.0252545	1.11182
GSE21257_GSM531291	0.00676637	0	0.00848257	0.142389	0	0	0.049853	0.0461532	0.0129093	0.101369	0	0.0578434	0.0150073	0.164971	0.0482771	0.276854	0	0	0	0.0691241	0	0	0.016	0.244042	1.00019
GSE21257_GSM531292	0	0	0.162841	0	0	0.0175968	0	0.0351584	0	0.148272	0	0.109937	0.0141834	0	0.117222	0.351657	0.00363702	0	0.0288954	0	0	0.0106006	0.086	0.12788	1.04849
GSE21257_GSM531293	0.0154063	0	0	0	0.00249883	0.0609775	0	0.00448036	0.00980097	0.0167861	0	0.0759305	0	0.207169	0.0789908	0.37406	0.100496	0	0	0.0534038	0	0	0	0.583565	0.811402
GSE21257_GSM531294	0	0	0	0.0151143	0	0	0.00286041	0.1095	0.0340268	0.0443691	0	0.0320856	0	0.435717	0.0613813	0.194199	0	0	0	0.0707465	0	0	0	0.599688	0.799648
GSE21257_GSM531295	0	0	0	0.067517	0	0.0112484	0	0.0179654	0	0.0313804	0	0.012254	0.0519565	0.288188	0.0362337	0.222088	0	0	0.220125	0.041043	0	0	0.001	0.453963	0.895403
GSE21257_GSM531296	0	0.0131507	0	0	0	0.0450535	0	0.0360254	0.00123655	0.0129303	0	0.0197487	0.00786571	0.436724	0.00531242	0.289054	0.0332921	0.0224563	0.0771503	0	0	0	0	0.691936	0.722592
GSE21257_GSM531297	0	0.0119814	0	0	0	0	0	0.0959948	0.0137288	0.031014	0	0.0262974	0	0.370053	0.0591877	0.316544	0.00137189	0	0.0738272	0	0	0	0	0.604829	0.795638
GSE21257_GSM531298	0.0476719	0	0.140443	0.0951249	0	0	0.0290524	0.262145	0	0.00614114	0	0.144885	0	0.0558276	0	0.19679	0	0	0.0219193	0	0	0	0.933	-0.0349457	1.10727
GSE21257_GSM531299	0	0.0310746	0	0	0	0	0	0.0501116	0.0586746	0.0769091	0	0.0597222	0.03977	0.542143	0	0.0886836	0	0.0278839	0.0250272	0	0	0	0	0.506785	0.874146
GSE21257_GSM531300	0	0.107049	0.049497	0	0.115982	0.0347116	0	0.0693276	0	0.0740883	0.00225328	0.00969831	0	0.363892	0	0.160421	0	0.000371165	0.0127092	0	0	0	0	0.486448	0.874642
GSE21257_GSM531301	0	0.0157388	0	0	0	0	0	0.0348297	0.0368149	0.061989	0	0.0548975	0.0342063	0.328276	0.013416	0.34093	0	0	0.0789014	0	0	0	0	0.6347	0.773366
GSE21257_GSM531302	0.0541913	0	0	0.165818	0.0355627	0	0	0	0.0850085	0.0215745	0	0.21013	0.0921554	0	0.104236	0.0876015	0.0835259	0.0422763	0	0.0179195	0	0	0.042	0.171577	1.04436
GSE21257_GSM531303	0	0.011759	0.00399662	0	0	0	0.0498143	0.0559411	0.00634904	0.097367	0	0.0258242	0.0937485	0.362198	0.0239943	0.1526	0.00807838	0.0844355	0.0238944	0	0	0	0	0.614432	0.790633
GSE21257_GSM531304	0	0.0432694	0.00133647	0.13353	0	0	0	0.0148033	0.0536673	0.127213	0	0.0620979	0	0.277013	0.0541571	0.205665	0	0	0	0.027248	0	0	0.001	0.411159	0.918978
GSE21257_GSM531305	0	0.0605818	0	0.175332	0	0	0	0.0153133	0.0870612	0.0313775	0	0.115917	0.190931	0	0.058842	0.2038	0	0	0.034024	0.0268202	0	0	0.044	0.166388	1.02819
GSE21257_GSM531306	0.000682148	0.0161867	0.00285424	0.0170479	0.0198773	0	0	0	0	0.208766	0	0.0260777	0.128724	0.217924	0.0200192	0.278215	0	0	0	0.0636258	0	0	0.005	0.350329	0.955057
GSE21257_GSM531307	0	0.040552	0	0	0	0.0769242	0.00272831	0	0.01699	0.0326042	0	0.0238946	0.00200138	0.123966	0.0512651	0.408833	0.0130845	0	0.207157	0	0	0	0	0.55921	0.829929
GSE21257_GSM531308	0	0.0355938	0	0	0.143791	0	0.114645	0	0	0.0607436	0	0.0445421	0	0.258304	0	0.138553	0	0	0	0.0301971	0	0.173631	0	0.562973	0.82621
GSE21257_GSM531309	0.021121	0	0	0.112948	0	0	0.0238362	0.00892664	0.0447664	0.135472	0	0.0488824	0.187505	0.0617287	0.101368	0.18557	0	0	0.0678753	0	0	0	0.015	0.253244	0.991134
GSE21257_GSM531310	0	0.0317935	0.000401312	0.0765732	0	0	0	0.0172975	0.0766354	0.0877333	0	0.0270556	0.0645398	0.284438	0.0398268	0.22076	0.00516229	0	0.0677832	0	0	0	0	0.642525	0.776399
GSE21257_GSM531311	0	0.00789685	0	0	0	0	0.123773	0.0191961	0	0.0336502	0	0.0122042	0.0390442	0.417387	0	0.191193	0.00924968	0.0144068	0	0.130931	0	0.00106882	0	0.735323	0.687807
GSE21257_GSM531312	0.00118566	0	0	0.0935862	0	0	0.0460522	0.00515215	0	0.157583	0	0.1083	0.0862558	0.10312	0.107571	0.243256	0	0	0	0.0479379	0	0	0.003	0.375061	0.937518
GSE21257_GSM531313	0	0.0189583	0.261169	0.203435	0	0	0.0105306	0.0373738	0.00288234	0.112781	0	0.029587	0	0.119257	0.063952	0.0999064	0	0	0	0.0401673	0	0	0	0.464655	0.886659
GSE21257_GSM531314	0.00488353	0.0289411	0	0	0.129692	0	0.0103033	0	0.015832	0.11101	0.0741975	0	0.132719	0.202179	0.00205745	0.122501	0	0.0126647	0	0.0600031	0	0.0930157	0.002	0.400555	0.920424
GSE21257_GSM531319	0	0	0.00303208	0.0709752	0.00557402	0.0857084	0	0	0	0.0204502	0	0.0588772	0.0215296	0.315642	0.0485507	0.307979	0.0294645	0	0.0322174	0	0	0	0	0.65194	0.761221
GSE21257_GSM531320	0	0.0594576	0	0	0	0	0.000597682	0.0159585	0.0314732	0.0570498	0	0	0.00526485	0.195702	0.00220301	0.528386	0	0	0	0.0893801	0	0.0145266	0	0.656784	0.754489
GSE21257_GSM531321	0.00534343	0	0	0.0262646	0	0.0331353	0	0.00587884	0.00990741	0.0202338	0	0.0184331	0.139485	0.273237	0	0.319899	0.00921302	0.0381736	0	0.0994944	0.0013019	0	0	0.678404	0.739718
GSE21257_GSM531322	0.0175244	0.000687247	0.0144235	0	0.0148787	0	0	0.0141461	0.0519581	0.216276	0	0	0.00935655	0.143001	0.0995078	0.375359	0.0194843	0	0.0233967	0	0	0	0	0.464651	0.886857
GSE21257_GSM531323	0.00193804	0.00694447	0	0	0.00458941	0	0	0.0224192	0.0189821	0.0725104	0	0.0117756	0.0783963	0.296927	0.051403	0.373335	0	0	0	0.0382159	0	0.0225632	0	0.554726	0.833349
GSE21257_GSM531324	0	0	0.0207218	0.168886	0	0	0.0341136	0.0616164	0.0204171	0.263062	0	0.0537379	0.00791237	0.126804	0.0941698	0.110699	0.0198939	0	0.00657941	0.0113866	0	0	0.001	0.428757	0.911033
GSE21257_GSM531325	0.0160095	0	0	0	0.0373102	0.0413361	0	0.0270342	0.00676	0.159921	0	0	0	0.372548	0	0.253554	0	0.0360076	0.0107243	0.0387952	0	0	0	0.493251	0.874961
GSE21257_GSM531326	0	0.0591093	0.0531661	0.08698	0	0.0248896	0.000722023	0.0693514	0	0	0.0177381	0	0.0802549	0.287927	0.0812916	0.146139	0.0162348	0	0.0332985	0	0.0110449	0.0318523	0	0.604277	0.803679
GSE21257_GSM531327	0	0.0389976	0.0464777	0	0.0763201	0.0589185	0	0.0703245	0	0	0	0.0254662	0	0.493953	0.0355111	0.114337	0	0	0.0396949	0	0	0	0	0.55095	0.836708
GSE21257_GSM531328	0	0.0755301	0	0	0	0.0856311	0.132058	0.0232485	0	0	0	0.0584637	0.0628687	0.276695	0.002951	0.107485	0	0	0	0.131456	0	0.0436127	0.036	0.179672	1.02958
GSE21257_GSM531329	0.0275283	0	0.0374009	0.0534229	0.0907128	0.0781434	0	0.0605987	0	0	0	0.0808123	0.0920581	0.342425	0	0	0	0	0.115513	0	0	0.0213849	0.741	-0.00952985	1.11704
GSE21257_GSM531330	0	0.0106842	0.00763905	0	0	0	0	0.034935	0.0272237	0.0491145	0	0.0336987	0.00887145	0.295227	0.0274478	0.46496	0	0	0	0.0401984	0	0	0	0.687476	0.727124
GSE21257_GSM531331	0	0.0116335	0.0355077	0	0	0	0.0261131	0.00835972	0.0314063	0.110494	0	0.0278203	0.0423564	0.2394	0.00221583	0.326828	0	0	0.133683	0.00418166	0	0	0.001	0.448409	0.896325
GSE21257_GSM531332	0	0.0404715	0	0.0303379	0	0	0	0.0659064	0.0232367	0.0455132	0	0.0532145	0.0649277	0.12531	0.0278954	0.223157	0	0.015304	0	0.274476	0	0.0102505	0.196	0.07365	1.08398
GSE21257_GSM531333	0	0.0409069	0	0.175149	0	0	0.00814416	0.0763219	0.0216668	0.0572897	0	0.0144352	0.0544326	0.149445	0.0533503	0.304485	0	0.00165136	0	0.0289051	0	0.0138176	0.007	0.339091	0.951011
GSE21257_GSM531334	0	0.0363581	0	0.0186018	0	0	0	0.0563764	0.0260874	0.0830176	0	0.0252866	0.0495044	0.275922	0.0467012	0.239385	0.00347016	0	0	0.128238	0	0.0110516	0.015	0.253079	1.00692
GSE21257_GSM531335	0	0.00642118	0.0169237	0.0453527	0	0	0	0.0283227	0.040323	0	0.016377	0.0407916	0.149123	0.132244	0.0492807	0.241632	0	0	0	0.122098	0	0.11111	0.001	0.453115	0.892472
GSE21257_GSM531351	0	0.020695	0	0	0	0	0	0	0.0500131	0.0485316	0	0	0.0618202	0.298976	0	0.405304	0.000425472	0	0	0.0653311	0.00221246	0.0466919	0	0.639394	0.768166
GSE21257_GSM531352	0.0169428	0	0.0195154	0	0.00789242	0	0.0257986	0.0196404	0	0.138483	0	0.0295587	0.00494676	0.269407	0	0.378766	0	0.014829	0	0.0742205	0	0	0	0.613823	0.789409
GSE39055_GSM954790	0	0.0540179	0.0051797	0.0392947	0	0	0	0.0841043	0.0199415	0.0740374	0	0.0486265	0.117193	0.351664	0.0357897	0.134052	0	0	0.0211959	0.0149032	0	0	0	0.644031	0.772217
GSE39055_GSM954791	0	0.00402795	0	0	0.00866414	0	0	0.0442929	0	0.0875164	0	0.0542388	0.0769387	0.293958	0.0133607	0.272427	0	0	0	0.144575	0	0	0	0.65032	0.762559
GSE39055_GSM954792	0	0.0210644	0	0.0209135	0	0	0.0508314	0.0243294	0.00553636	0.0706566	0	0.0422582	0.117949	0.145471	0.0251178	0.345247	0	0	0	0.130624	0	0	0.002	0.390179	0.927755
GSE39055_GSM954793	0	0.0162584	0	0	0	0	0	0.0390554	0.0473475	0.111368	0	0.00526786	0	0.652179	0.0160294	0.0506052	0	0	0.0453204	0	0	0.0165688	0	0.730529	0.682542
GSE39055_GSM954794	0	0.0364367	0	0.0339097	0	0.00418032	0	0.0155123	0.00391962	0.0701647	0	0.0933935	0.0804838	0.428334	0.0270162	0.150725	0	0	0.0559248	0	0	0	0	0.591151	0.805784
GSE39055_GSM954795	0	0.0227494	0.0481271	0.0424422	0.0278812	0.0201434	0.0169139	0	0	0.0312515	0	0.0844116	0.0988118	0.290368	0.0405696	0.241395	0	0	0.034936	0	0	0	0	0.635347	0.779439
GSE39055_GSM954796	0	0.0827998	0.1313	0.00496402	0	0	0.0118724	0.0607661	0	0.219877	0	0.0162002	0	0.0857521	0.00641347	0.298845	0	0.0428418	0.0242325	0.00301231	0.0111235	0	0.087	0.127539	1.03559
GSE39055_GSM954797	0	0.0349139	0.140612	0.0557037	0	0	0	0.064036	0.00675494	0.084232	0	0.0144984	0.00963574	0.193049	0.0634928	0.268353	0	0	0.064718	0	0	0	0.02	0.228531	0.99673
GSE39055_GSM954798	0.00618696	0	0	0	0.0176237	0	0.0211621	0.0434804	0.00805187	0.12243	0	0.0457686	0	0.259163	0.0525111	0.344493	0.0140509	0	0	0.06113	0	0.00394835	0	0.613408	0.790525
GSE39055_GSM954799	0.0146307	0	0.0164369	0	0	0.0358741	0	0.160032	0.0340755	0	0	0.123422	0	0.285589	0.0462562	0.198788	0	0.00740727	0	0.0455471	0	0.0319425	0	0.574551	0.819549
GSE39055_GSM954800	0	0.171987	0.0704266	0.0452693	0	0.00148579	0	0.0312359	0.0728926	0.0303961	0.0341037	0	0.0694274	0.146368	0.0355004	0.166047	0	0.0246993	0	0.0998769	0	0.000284529	0.181	0.0790484	1.0483
GSE39055_GSM954801	0	0	0	0.0210818	0	0.02139	0	0.0756676	0.0110361	0.0919611	0	0.0561803	0.0392794	0.218678	0.0255749	0.258816	0	0.0159545	0	0.108995	0	0.0553861	0	0.540276	0.840829
GSE39055_GSM954802	0.0989364	0	0.00595248	0.0365242	0	0	0.158039	0.0365586	0	0.0900126	0	0.00776659	0.0778772	0.284224	0.0299175	0.163824	0	0	0.00682106	0.00354568	0	0	0	0.590414	0.813835
GSE39055_GSM954803	0.0236049	0.00479639	0	0	0	0.0218175	0.028922	0.0697939	0	0.0768001	0	0.0626289	0.10218	0.289369	0.0816096	0.186819	0.00391983	0	0.0477402	0	0	0	0.004	0.361374	0.944228
GSE39055_GSM954804	0	0.00391577	0.000302687	0	0.00497916	0	0.0216461	0.059836	0.0262141	0.0986238	0	0.0587389	0.106464	0.255627	0.0387926	0.139765	0	0	0	0.181688	0	0.00340714	0	0.576899	0.818157
GSE39055_GSM954805	0	0.0295188	0	0.036077	0.0263923	0	0.122483	0.0543742	0	0.040235	0.00943069	0	0.116131	0.097591	0.0301137	0.399267	0.00703924	0	0	0.0313465	0	0	0.007	0.338064	0.951914
GSE39055_GSM954806	0	0.0400734	0	0.0199067	0	0.044109	0	0.0671118	0.00668653	0.0870583	0	0.102739	0.294657	0.146671	0.055541	0.032638	0	0.0422615	0.0605465	0	0	0	0.016	0.247012	0.994102
GSE39055_GSM954807	0	0.121147	0	0.0198292	0.0832283	0	0.0863224	0.00573654	0	0.0510125	0	0.0457921	0	0.219245	0.023957	0.332075	0	0	0.0112707	0.000383614	0	0	0	0.614642	0.796348
GSE39055_GSM954808	0	0.0461503	0	0.013086	0.0734071	0	0	0.0218158	0	0.135354	0	0	0	0.286312	0.011442	0.335532	0	0.030408	0.0185348	0	0.0279575	0	0.033	0.197993	1.04411
GSE39055_GSM954809	0	0.101537	0.100932	0	0	0.0546282	0	0.023344	0.0985057	0.0584517	0	0.125814	0.0142613	0.199757	0.0263644	0.160794	0	0	0.0157579	0.0164198	0.00343333	0	0.036	0.181878	1.01594
GSE39055_GSM954810	0.0786715	0	0.0706413	0	0	0.0343941	0	0.135613	0	0.0550654	0	0.0335311	0.0118964	0.249747	0.026851	0.188766	0	0.0270727	0	0.0877508	0	0	0.064	0.146737	1.03845
GSE39055_GSM954811	0	0	0	0.0805648	0	0	0	0.235876	0	0.0477018	0	0.0804332	0	0.162028	0.0269185	0.193956	0	0.103067	0.0400043	0	0	0.0294498	0.036	0.184153	1.02307
GSE39055_GSM954812	0.0939788	0	0	0	0	0.0336802	0	0.0662398	0.00555369	0.0720767	0	0.0129478	0	0.232659	0.0346472	0.271053	0.0224484	0.0116058	0	0.13084	0	0.0122701	0.017	0.236119	1.0096
GSE39055_GSM954813	0.0049655	0	0	0	0	0	0.0324603	0.0179815	0.0158	0.0986151	0	0.0339674	0.145197	0.150521	0.0246198	0.303439	0	0	0	0.172365	0	6.78156e-05	0.001	0.409558	0.918102
GSE39055_GSM954814	0	0.0486057	0	0.0498478	0	0.0674762	0	0.0143135	0.0709074	0.0266602	0	0.127392	0.137332	0.044289	0.0332343	0.118961	0.0748842	0.0278097	0	0.0868635	0.0714235	0	0.06	0.150059	1.02407
GSE39055_GSM954815	0.0320891	0	0.0107808	0.0889101	0	0	0.118293	0.0207615	0	0.0739494	0	0.0964548	0.18474	0.143578	0.0175861	0.195313	0	0	0.0175452	0	0	0	0.003	0.368945	0.933915
GSE39055_GSM954816	0	0.0617372	0	0.0276657	0	0	0.0681415	0.0274761	0.0446486	0.0456286	0	0.0888614	0	0.262943	0.0697812	0.266214	0.019923	0	0.00447521	0.010004	0	0.00250048	0	0.50917	0.85981
GSE39055_GSM954817	0.0225231	0	0.015249	0	0.0387728	0.0299057	0.0576665	0.00944994	0	0.0134452	0	0.0647968	0.0767695	0.20558	0.0208468	0.419552	0	0	0.00768313	0.0177603	0	0	0	0.611116	0.793191
GSE39055_GSM954818	0.0202988	0.0153207	0.0206063	0	0	0	0.0595342	0.0866933	0.0329104	0.0399849	0.0114956	0.00523566	0.0494368	0.36386	0.055182	0.0828087	0.0704953	0	0	0.0861372	0	0	0	0.59572	0.805498
GSE39055_GSM954819	0	0.0174828	0.107342	0.0122802	0.0210884	0	0	0.0450886	0.0298951	0.100722	0	0.0377167	0.0242092	0.221673	0.0338984	0.29852	0.0159586	0	0.0168428	0.0020584	0	0.0152247	0.016	0.246651	0.998067
GSE39055_GSM954820	0.0258028	0	0.0163753	0.0237842	0.0810559	0	0	0.0174137	0	0	0.0991005	0	0.0321327	0.310322	0.0138656	0.327714	0	0.00118395	0.00910553	0.0421434	0	0	0.006	0.342771	0.96655
GSE39055_GSM954821	0	0.0185787	0.0281626	0.039639	0	0	0	0.0704448	0.103246	0.0637456	0	0.0841992	0	0.332071	0.00720163	0.191225	0	0	0.0505034	0	0.00867263	0.00231074	0	0.49871	0.86648
GSE39055_GSM954822	0.0290322	0	0.0352933	0.0821884	0	0	0	0.0844141	0.0636456	0	0	0.0274965	0.00923256	0.331746	0.0196307	0.269695	0	0	0.0302475	0.0123909	0	0.00498718	0	0.663424	0.756484
GSE39055_GSM954823	0.0219535	0	0	0	0	0.0604399	0.0963161	0.0630366	0	0	0.0454545	0.00993057	0.0482586	0.23795	0.0357522	0.326059	0	0.00193514	0	0.0529133	0	0	0	0.651607	0.769301
GSE39055_GSM954824	0	0.0299307	0	0	0.0791055	0	0.0489879	0.0109191	0.0131499	0.0841354	0	0.0478496	0.145616	0.0779285	0.0210525	0.338633	0.00767083	0.0018545	0	0.0931661	0	0	0.02	0.227603	1.0032
GSE39055_GSM954825	0.0275161	0	0.0102479	0	0.0486508	0	0	0.0306348	0	0.102591	0.0400996	0	0.0491557	0.211019	0.0232636	0.369358	0.0365947	0	0.0322488	0.0186201	0	0	0	0.606556	0.797311
GSE39055_GSM954826	0.0439985	0	0	0	0.0941277	0	0	0	0.11252	0.290146	0	0	0	0.162122	0.0127698	0.0681106	0.0157356	0.0480947	0	0.152376	0	0	0.004	0.357	0.942439
GSE39057_GSM954847	0	0.0422883	0.0161147	0.00202969	0	0.0453737	0	0.0667079	0	0.0828787	0	0.0919189	0.0141767	0.187918	0.0622595	0.313978	0.00305697	0	0.059528	0	0	0.0117705	0.001	0.443534	0.896759
GSE39057_GSM954848	0.0460069	0	0.0559702	0.029833	0.0915432	0	0	0.00901252	0	0.0589446	0	0.0369995	0.0325782	0.277969	0.00579747	0.308651	0	0	0.0466949	0	0	0	0	0.63913	0.776851
GSE39057_GSM954849	0	0.0822209	0.00381577	0.0184585	0	0	0.0836554	0.11247	0	0	0.0231109	0.00812719	0.0321772	0.367649	0.0387673	0.198765	0	0.000996063	0.0113874	0.00379321	0	0.0146064	0	0.65567	0.76222
GSE39057_GSM954850	0	0	0.000735909	0.0440363	0.0118181	0	0	0.0617859	0	0.0799627	0	0.0729987	0.221367	0	0.0279888	0.411295	0	0.0492393	0.0128751	0.00589776	0	0	0.034	0.191309	1.03164
GSE39057_GSM954851	0.00488474	0.0312575	0	0	0.0790659	0	0.00616054	0.0339504	0.0974176	0.325778	0.0159908	0	0	0.180297	0.0227858	0.0361627	0	0.0374966	0	0.128655	0	9.70919e-05	0.008	0.332684	0.959556
