# Supplementary material for: Osteosarcoma neutrophil extracellular trap network-associated gene recurrence and metastasis model
Source: J Cancer Res Clin Oncol. 2024 Jan 29;150(2):48. doi: 10.1007/s00432-023-05577-2 (PMC10824883; doi:10.1007/s00432-023-05577-2)
Supplement: Supplementary file 1 — Supplementary file1 (ZIP 501 KB) [file 432_2023_5577_MOESM1_ESM.zip › supplement data/supplement table/table1 network.edge.xlsx]

## Sheet: Sheet1
from	to	cor	pvalue	color	weight
FCGR3B	PADI4	0.569752	1.68209e-09	pink	3.41851
FCGR3B	FPR1	0.500268	2.44161e-07	pink	3.00161
FCGR3B	ITGA2B	0.459884	2.7522e-06	pink	2.7593
FCGR3B	AQP9	0.555359	5.18567e-09	pink	3.33215
MAP2K1	AQP9	0.489677	4.75046e-07	pink	2.93806
MAPK1	SIGLEC9	0.405186	4.63885e-05	pink	2.43112
MAPK1	ITGAL	0.454637	3.68776e-06	pink	2.72782
MAPK1	ATG7	0.436196	9.93269e-06	pink	2.61718
MAPK3	ACTB	0.448231	5.237e-06	pink	2.68939
MAPK3	ITGB2	0.416906	2.63724e-05	pink	2.50143
MAPK3	ITGAL	0.445402	6.10069e-06	pink	2.67241
MAPK3	PLCG2	0.40725	4.20614e-05	pink	2.4435
MAPK3	PIK3CA	-0.426461	1.63801e-05	#6495ED	2.55877
MAPK3	VWF	0.507361	1.54371e-07	pink	3.04417
MAPK3	HAT1	-0.422849	1.96446e-05	#6495ED	2.53709
MAPK3	HDAC2	-0.40162	5.48598e-05	#6495ED	2.40972
MAPK3	CTSG	0.491632	4.20833e-07	pink	2.94979
SIGLEC9	CYBB	0.428322	1.49039e-05	pink	2.56993
SIGLEC9	NCF1	0.469416	1.59719e-06	pink	2.8165
SIGLEC9	CYBA	0.427539	1.5509e-05	pink	2.56523
SIGLEC9	NCF4	0.496696	3.06373e-07	pink	2.98018
SIGLEC9	RAC2	0.425826	1.69147e-05	pink	2.55495
SIGLEC9	TLR7	0.486367	5.82233e-07	pink	2.9182
SIGLEC9	TLR8	0.467593	1.77462e-06	pink	2.80556
SIGLEC9	FCGR1A	0.510537	1.253e-07	pink	3.06322
SIGLEC9	FCGR2A	0.575664	1.04265e-09	pink	3.45398
SIGLEC9	ITGAM	0.48324	7.04224e-07	pink	2.89944
SIGLEC9	ITGB2	0.527212	4.04275e-08	pink	3.16327
SIGLEC9	ITGAL	0.52573	4.48148e-08	pink	3.15438
SIGLEC9	PLCB2	0.497556	2.90159e-07	pink	2.98534
SIGLEC9	ATG7	0.39075	9.04116e-05	pink	2.3445
SIGLEC9	FPR1	0.420818	2.17378e-05	pink	2.52491
SIGLEC9	PIK3CA	-0.405047	4.6695e-05	#6495ED	2.43028
SIGLEC9	NFKB1	0.42282	1.96725e-05	pink	2.53692
SIGLEC9	C5AR1	0.430281	1.34855e-05	pink	2.58168
SIGLEC9	TLR4	0.510566	1.25059e-07	pink	3.0634
SIGLEC9	MAPK13	0.478268	9.49372e-07	pink	2.86961
SIGLEC9	HAT1	-0.430801	1.31308e-05	#6495ED	2.58481
SIGLEC9	HDAC2	-0.426028	1.67427e-05	#6495ED	2.55617
CYBB	NCF1	0.547234	9.56602e-09	pink	3.2834
CYBB	CYBA	0.431926	1.23932e-05	pink	2.59156
CYBB	NCF2	0.41477	2.92771e-05	pink	2.48862
CYBB	NCF4	0.54248	1.35853e-08	pink	3.25488
CYBB	TLR7	0.615642	3.14975e-11	pink	3.69385
CYBB	TLR8	0.593413	2.33904e-10	pink	3.56048
CYBB	FCGR1A	0.527483	3.96712e-08	pink	3.1649
CYBB	FCGR2A	0.657731	4.4482e-13	pink	3.94638
CYBB	ITGAM	0.719216	2.22679e-16	pink	4.3153
CYBB	ITGB2	0.581862	6.25026e-10	pink	3.49117
CYBB	CLEC7A	0.409236	3.82554e-05	pink	2.45541
CYBB	PLCB2	0.396992	6.80074e-05	pink	2.38195
CYBB	FPR1	0.524459	4.89346e-08	pink	3.14675
CYBB	PIK3CD	0.489578	4.77973e-07	pink	2.93747
CYBB	NFKB1	0.395218	7.37816e-05	pink	2.37131
CYBB	CR1	0.460448	2.66623e-06	pink	2.76269
CYBB	C5AR1	0.432914	1.17778e-05	pink	2.59748
CYBB	TLR2	0.465189	2.03721e-06	pink	2.79113
CYBB	TLR4	0.503506	1.98309e-07	pink	3.02104
CYBB	CASP1	0.624448	1.3618e-11	pink	3.74669
NCF1	CYBA	0.445127	6.1915e-06	pink	2.67076
NCF1	NCF4	0.410864	3.53775e-05	pink	2.46518
NCF1	TLR7	0.461446	2.52026e-06	pink	2.76867
NCF1	TLR8	0.610729	4.97251e-11	pink	3.66437
NCF1	FCGR1A	0.439913	8.17233e-06	pink	2.63948
NCF1	FCGR2A	0.590085	3.11704e-10	pink	3.54051
NCF1	ITGAM	0.533171	2.65831e-08	pink	3.19903
NCF1	CLEC7A	0.401098	5.62126e-05	pink	2.40659
NCF1	TLR4	0.427003	1.59367e-05	pink	2.56202
NCF1	CASP1	0.397767	6.56168e-05	pink	2.3866
NCF1	AQP9	0.415517	2.82283e-05	pink	2.4931
CYBA	RAC2	0.444615	6.36381e-06	pink	2.66769
CYBA	TLR7	0.413927	3.05032e-05	pink	2.48356
CYBA	ACTB	0.535607	2.23456e-08	pink	3.21364
CYBA	ITGAM	0.399664	6.00978e-05	pink	2.39798
CYBA	PLCB1	-0.515728	8.86812e-08	#6495ED	3.09437
CYBA	PLCB2	0.511757	1.15583e-07	pink	3.07054
CYBA	PIK3CA	-0.429555	1.39957e-05	#6495ED	2.57733
CYBA	PIK3CB	0.439059	8.54874e-06	pink	2.63435
CYBA	C5AR1	0.408483	3.96584e-05	pink	2.4509
CYBA	HMGB1	-0.494961	3.41784e-07	#6495ED	2.96976
CYBA	TLR4	0.432746	1.18801e-05	pink	2.59648
CYBA	MAPK13	0.420187	2.24298e-05	pink	2.52112
CYBA	FGG	0.39362	7.93716e-05	pink	2.36172
CYBA	HDAC2	-0.415993	2.75791e-05	#6495ED	2.49596
NCF2	ITGAM	0.438344	8.87605e-06	pink	2.63007
NCF2	CLEC7A	0.447558	5.43153e-06	pink	2.68535
NCF2	AKT1	-0.400154	5.87415e-05	#6495ED	2.40093
NCF2	TLR2	0.601611	1.13685e-10	pink	3.60966
NCF2	HAT1	0.39704	6.78549e-05	pink	2.38224
NCF4	RAC2	0.476347	1.06416e-06	pink	2.85808
NCF4	TLR7	0.657873	4.37942e-13	pink	3.94724
NCF4	TLR8	0.442731	7.03794e-06	pink	2.65638
NCF4	FCGR1A	0.499062	2.63693e-07	pink	2.99437
NCF4	FCGR2A	0.63051	7.52872e-12	pink	3.78306
NCF4	ITGAM	0.479424	8.86053e-07	pink	2.87654
NCF4	ITGB2	0.717729	2.74e-16	pink	4.30637
NCF4	ITGAL	0.631793	6.63019e-12	pink	3.79076
NCF4	CLEC7A	0.45722	3.19491e-06	pink	2.74332
NCF4	PLCB2	0.644971	1.73538e-12	pink	3.86983
NCF4	PLCG2	0.435776	1.01527e-05	pink	2.61465
NCF4	ATG7	0.465297	2.0247e-06	pink	2.79178
NCF4	FPR1	0.429462	1.40621e-05	pink	2.57677
NCF4	NFKB1	0.448092	5.27674e-06	pink	2.68855
NCF4	TLR4	0.623441	1.50093e-11	pink	3.74064
NCF4	MAPK13	0.428394	1.48497e-05	pink	2.57036
NCF4	CASP1	0.459033	2.88685e-06	pink	2.7542
RAC2	ACTB	0.505293	1.76646e-07	pink	3.03176
RAC2	FCGR2A	0.400297	5.83537e-05	pink	2.40178
RAC2	ITGB2	0.532889	2.71207e-08	pink	3.19734
RAC2	SRC	0.538747	1.78256e-08	pink	3.23248
RAC2	PLCB2	0.565563	2.34734e-09	pink	3.39338
RAC2	MAPK13	0.799725	2.53393e-22	pink	4.79835
TLR7	TLR8	0.475424	1.12387e-06	pink	2.85254
TLR7	FCGR1A	0.483498	6.93338e-07	pink	2.90099
TLR7	FCGR2A	0.654293	6.46064e-13	pink	3.92576
TLR7	ITGAM	0.632482	6.19151e-12	pink	3.79489
TLR7	ITGB2	0.696229	4.76945e-15	pink	4.17737
TLR7	ITGAL	0.604044	9.14038e-11	pink	3.62427
TLR7	CLEC7A	0.5062	1.66521e-07	pink	3.0372
TLR7	PLCB2	0.436856	9.59613e-06	pink	2.62114
TLR7	FPR1	0.462941	2.31553e-06	pink	2.77765
TLR7	NFKB1	0.430168	1.35638e-05	pink	2.58101
TLR7	C5AR1	0.58314	5.61668e-10	pink	3.49884
TLR7	TLR4	0.608688	5.99744e-11	pink	3.65213
TLR7	CASP1	0.673077	7.91263e-14	pink	4.03846
TLR8	FCGR1A	0.392615	8.3087e-05	pink	2.35569
TLR8	FCGR2A	0.612695	4.14609e-11	pink	3.67617
TLR8	ITGAM	0.610325	5.16099e-11	pink	3.66195
TLR8	ITGB2	0.452511	4.14618e-06	pink	2.71507
TLR8	PLCB3	-0.443391	6.79432e-06	#6495ED	2.66035
TLR8	FPR1	0.570924	1.53111e-09	pink	3.42555
TLR8	PIK3CD	0.452373	4.17771e-06	pink	2.71424
TLR8	CR1	0.503177	2.02574e-07	pink	3.01906
TLR8	C5AR1	0.515784	8.8346e-08	pink	3.09471
TLR8	TLR4	0.411217	3.4781e-05	pink	2.4673
TLR8	HDAC2	-0.402688	5.21819e-05	#6495ED	2.41613
TLR8	AQP9	0.427717	1.53692e-05	pink	2.5663
MPO	GP1BA	0.409097	3.85114e-05	pink	2.45458
ACTG1	ACTB	0.526395	4.27916e-08	pink	3.15837
ACTG1	PIK3CB	0.452	4.2641e-06	pink	2.712
ACTG1	MAPK13	0.425546	1.71553e-05	pink	2.55327
ACTB	ITGB2	0.434896	1.06286e-05	pink	2.60937
ACTB	PLCB2	0.435223	1.04493e-05	pink	2.61134
ACTB	PLCB4	-0.446163	5.85608e-06	#6495ED	2.67698
ACTB	PIK3CA	-0.449408	4.91273e-06	#6495ED	2.69645
ACTB	PIK3R2	0.409272	3.81887e-05	pink	2.45563
ACTB	NFKB1	0.581711	6.32916e-10	pink	3.49027
ACTB	MAPK13	0.46486	2.0759e-06	pink	2.78916
ACTB	HDAC1	0.459192	2.8612e-06	pink	2.75515
ACTB	HDAC2	-0.424611	1.79826e-05	#6495ED	2.54767
VDAC1	ITGAL	-0.460711	2.62693e-06	#6495ED	2.76427
VDAC1	PRKCG	0.408536	3.95576e-05	pink	2.45122
VDAC1	ATG7	-0.52594	4.41674e-08	#6495ED	3.15564
VDAC1	MAPK14	-0.401626	5.48449e-05	#6495ED	2.40975
VDAC1	ITGB3	-0.447373	5.48587e-06	#6495ED	2.68424
VDAC1	HAT1	0.518414	7.399e-08	pink	3.11048
VDAC3	SLC25A6	-0.389877	9.4041e-05	#6495ED	2.33926
SLC25A5	RELA	0.465409	2.01167e-06	pink	2.79246
SLC25A5	HMGB1	-0.389235	9.68002e-05	#6495ED	2.33541
SLC25A31	MAPK11	0.422598	1.98927e-05	pink	2.53559
SLC25A31	GP1BA	0.533034	2.68439e-08	pink	3.1982
SLC25A31	SELPLG	0.509812	1.31434e-07	pink	3.05887
SLC25A31	HDAC4	-0.501435	2.26591e-07	#6495ED	3.00861
SLC25A31	CLCN5	0.421859	2.06405e-05	pink	2.53115
PADI4	CLEC7A	0.404401	4.81406e-05	pink	2.42641
PADI4	FPR1	0.493776	3.68144e-07	pink	2.96266
PADI4	AQP9	0.461037	2.57908e-06	pink	2.76622
FCGR1A	FCGR2A	0.411578	3.41806e-05	pink	2.46947
FCGR1A	ITGAM	0.43674	9.65425e-06	pink	2.62044
FCGR1A	ITGB2	0.491996	4.11405e-07	pink	2.95198
FCGR1A	ITGAL	0.487797	5.33394e-07	pink	2.92678
FCGR1A	FPR1	0.398818	6.25041e-05	pink	2.39291
FCGR1A	TLR4	0.448209	5.24321e-06	pink	2.68926
FCGR1A	MAPK11	0.416674	2.66743e-05	pink	2.50004
FCGR2A	ITGAM	0.616441	2.92213e-11	pink	3.69865
FCGR2A	ITGB2	0.645522	1.63851e-12	pink	3.87313
FCGR2A	ITGAL	0.47648	1.05581e-06	pink	2.85888
FCGR2A	CLEC7A	0.473898	1.22961e-06	pink	2.84339
FCGR2A	ATG7	0.490026	4.6491e-07	pink	2.94016
FCGR2A	FPR1	0.57492	1.10791e-09	pink	3.44952
FCGR2A	C5AR1	0.49976	2.52225e-07	pink	2.99856
FCGR2A	TLR4	0.586011	4.41069e-10	pink	3.51606
FCGR2A	CASP1	0.519237	6.99716e-08	pink	3.11542
FCGR2A	HAT1	-0.403085	5.12191e-05	#6495ED	2.41851
FCGR2A	AQP9	0.443207	6.86143e-06	pink	2.65924
ITGAM	ITGB2	0.611733	4.53245e-11	pink	3.6704
ITGAM	ITGAL	0.438803	8.66443e-06	pink	2.63282
ITGAM	CLEC7A	0.563852	2.68608e-09	pink	3.38311
ITGAM	PLCB2	0.470041	1.54034e-06	pink	2.82025
ITGAM	FPR1	0.487875	5.30826e-07	pink	2.92725
ITGAM	C5AR1	0.641993	2.3627e-12	pink	3.85196
ITGAM	TLR2	0.427519	1.55249e-05	pink	2.56511
ITGAM	TLR4	0.607991	6.39166e-11	pink	3.64795
ITGAM	CASP1	0.518518	7.34679e-08	pink	3.11111
ITGAM	AQP9	0.421102	2.14336e-05	pink	2.52661
ITGB2	ITGAL	0.680134	3.45365e-14	pink	4.0808
ITGB2	CLEC7A	0.462624	2.35765e-06	pink	2.77574
ITGB2	PLCB2	0.517459	7.89243e-08	pink	3.10475
ITGB2	ATG7	0.493673	3.70524e-07	pink	2.96204
ITGB2	FPR1	0.560876	3.38955e-09	pink	3.36526
ITGB2	NFKB1	0.446771	5.6672e-06	pink	2.68063
ITGB2	C5AR1	0.538739	1.7836e-08	pink	3.23243
ITGB2	TLR4	0.611493	4.6341e-11	pink	3.66896
ITGB2	MAPK13	0.422071	2.0423e-05	pink	2.53243
ITGB2	VWF	0.394941	7.47222e-05	pink	2.36965
ITGB2	CASP1	0.448276	5.22427e-06	pink	2.68966
ITGAL	PLCB2	0.527068	4.0836e-08	pink	3.16241
ITGAL	PLCG2	0.489567	4.78299e-07	pink	2.9374
ITGAL	ATG7	0.50575	1.71472e-07	pink	3.0345
ITGAL	NFKB1	0.454868	3.64093e-06	pink	2.72921
ITGAL	TLR4	0.569279	1.74704e-09	pink	3.41567
ITGAL	CASP1	0.48246	7.38243e-07	pink	2.89476
CLEC7A	FPR1	0.424694	1.79074e-05	pink	2.54817
CLEC7A	C5AR1	0.536828	2.04708e-08	pink	3.22097
CLEC7A	TLR4	0.476788	1.0367e-06	pink	2.86073
CLEC7A	CASP4	0.455602	3.49574e-06	pink	2.73361
CLEC7A	CASP1	0.43054	1.33079e-05	pink	2.58324
CLEC7A	AQP9	0.431018	1.29851e-05	pink	2.58611
SRC	MAPK13	0.46691	1.84578e-06	pink	2.80146
PLCB1	PIK3CA	0.466492	1.89063e-06	pink	2.79895
PLCB1	PIK3CD	-0.392197	8.46781e-05	#6495ED	2.35318
PLCB1	HMGB1	0.548416	8.75971e-09	pink	3.29049
PLCB1	MAPK13	-0.444265	6.48425e-06	#6495ED	2.66559
PLCB1	FGG	-0.427353	1.56561e-05	#6495ED	2.56412
PLCB1	HDAC2	0.49923	2.60891e-07	pink	2.99538
PLCB2	PLCG2	0.522535	5.58662e-08	pink	3.13521
PLCB2	NFKB1	0.419231	2.35172e-05	pink	2.51539
PLCB2	TLR4	0.525244	4.6349e-08	pink	3.15146
PLCB2	MAPK13	0.445478	6.07591e-06	pink	2.67287
PLCB3	CR1	-0.402271	5.32117e-05	#6495ED	2.41363
PLCB3	HMGB1	0.44778	5.3665e-06	pink	2.68668
PLCB3	SELPLG	-0.476808	1.03548e-06	#6495ED	2.86085
PLCB3	HDAC2	0.604763	8.56668e-11	pink	3.62858
PLCB3	HDAC4	0.45452	3.71176e-06	pink	2.72712
PLCB3	CLCN3	0.394436	7.64693e-05	pink	2.36662
PLCB4	C5	-0.445392	6.10404e-06	#6495ED	2.67235
PLCB4	TLR4	-0.422809	1.96834e-05	#6495ED	2.53686
PLCG1	ATG7	-0.397427	6.66549e-05	#6495ED	2.38456
PLCG1	TLR4	-0.437213	9.41875e-06	#6495ED	2.62328
PRKCA	MAPK14	-0.403453	5.03398e-05	#6495ED	2.42072
PRKCA	HAT1	0.418747	2.4087e-05	pink	2.51248
PRKCA	HDAC11	-0.42999	1.36879e-05	#6495ED	2.57994
PRKCA	CLCN5	-0.422999	1.94978e-05	#6495ED	2.53799
PRKCG	HDAC2	0.420186	2.24314e-05	pink	2.52111
PRKCG	HDAC4	0.416484	2.69241e-05	pink	2.4989
ATG7	TLR4	0.502902	2.06195e-07	pink	3.01741
ATG7	ITGB3	0.410731	3.56051e-05	pink	2.46438
ATG7	VWF	0.402228	5.33207e-05	pink	2.41337
ATG7	HDAC8	0.413245	3.15314e-05	pink	2.47947
ATG7	HDAC11	0.42562	1.70913e-05	pink	2.55372
FPR1	PIK3CD	0.590067	3.12196e-10	pink	3.5404
FPR1	C3	0.421582	2.09273e-05	pink	2.52949
FPR1	C5AR1	0.519241	6.99531e-08	pink	3.11545
FPR1	TLR4	0.409556	3.76727e-05	pink	2.45734
FPR1	AQP9	0.581717	6.32622e-10	pink	3.4903
PIK3CA	HMGB1	0.614005	3.67064e-11	pink	3.68403
PIK3CA	ITGB3	-0.422386	2.01046e-05	#6495ED	2.53431
PIK3CA	HAT1	0.679408	3.76494e-14	pink	4.07645
PIK3CA	HDAC2	0.622658	1.6184e-11	pink	3.73595
PIK3CA	CLCN3	0.396925	6.82163e-05	pink	2.38155
PIK3CD	AKT3	0.418723	2.41154e-05	pink	2.51234
PIK3CD	CR1	0.424482	1.80991e-05	pink	2.54689
PIK3CB	MAPK13	0.403921	4.92439e-05	pink	2.42352
PIK3R3	MAPK11	0.395713	7.21268e-05	pink	2.37428
AKT1	TLR2	-0.506289	1.65563e-07	#6495ED	3.03773
AKT1	HDAC8	0.389353	9.62847e-05	pink	2.33612
AKT3	CR1	0.485988	5.95877e-07	pink	2.91593
AKT3	HDAC2	-0.398582	6.3191e-05	#6495ED	2.39149
NFKB1	HAT1	-0.425505	1.71906e-05	#6495ED	2.55303
RELA	HMGB1	-0.453731	3.87691e-06	#6495ED	2.72239
RELA	HDAC2	-0.461044	2.57814e-06	#6495ED	2.76626
C5AR1	TLR4	0.567397	2.02995e-09	pink	3.40438
C5AR1	CASP1	0.435095	1.05188e-05	pink	2.61057
C5AR1	AQP9	0.633322	5.69406e-12	pink	3.79993
HMGB1	FGA	-0.54199	1.40811e-08	#6495ED	3.25194
HMGB1	FGG	-0.397088	6.77055e-05	#6495ED	2.38253
HMGB1	SELPLG	-0.426686	1.61942e-05	#6495ED	2.56012
HMGB1	HAT1	0.430944	1.30346e-05	pink	2.58567
HMGB1	HDAC2	0.622556	1.63436e-11	pink	3.73533
HMGB1	HDAC4	0.494727	3.46829e-07	pink	2.96836
TLR2	FGA	0.454467	3.7225e-06	pink	2.7268
TLR4	MAPK14	0.530992	3.10163e-08	pink	3.18595
TLR4	CASP1	0.454801	3.65445e-06	pink	2.72881
MAPK13	ITGB3	0.436359	9.8487e-06	pink	2.61815
MAPK13	HDAC1	0.439455	8.37196e-06	pink	2.63673
ITGB3	SELPLG	0.500687	2.37706e-07	pink	3.00412
ITGB3	HAT1	-0.60783	6.48622e-11	#6495ED	3.64698
ITGB3	HDAC2	-0.390926	8.96938e-05	#6495ED	2.34556
ITGB3	HDAC4	-0.460639	2.63763e-06	#6495ED	2.76384
FGA	FGG	0.526955	4.11593e-08	pink	3.16173
FGA	AGER	0.42617	1.66232e-05	pink	2.55702
FGA	HDAC4	-0.478874	9.15629e-07	#6495ED	2.87325
FGB	GP1BA	0.39854	6.33135e-05	pink	2.39124
GP1BA	CLCN5	0.397069	6.77667e-05	pink	2.38241
VWF	CTSG	0.433823	1.12368e-05	pink	2.60294
SELPLG	HAT1	-0.484188	6.64905e-07	#6495ED	2.90513
SELPLG	HDAC4	-0.49107	4.3578e-07	#6495ED	2.94642
CASP4	CASP1	0.442024	7.30739e-06	pink	2.65215
HAT1	HDAC2	0.613742	3.76157e-11	pink	3.68245
HAT1	HDAC4	0.463443	2.25044e-06	pink	2.78066
HAT1	HDAC11	-0.409423	3.79146e-05	#6495ED	2.45654
HDAC2	HDAC4	0.529145	3.53185e-08	pink	3.17487
HDAC2	HDAC11	-0.475029	1.15035e-06	#6495ED	2.85017
HDAC4	HDAC11	-0.423201	1.93013e-05	#6495ED	2.53921
HDAC4	CLCN5	-0.464911	2.06978e-06	#6495ED	2.78947
HDAC11	CTSG	0.40046	5.79107e-05	pink	2.40276
