# Supplementary material for: Osteosarcoma neutrophil extracellular trap network-associated gene recurrence and metastasis model
Source: J Cancer Res Clin Oncol. 2024 Jan 29;150(2):48. doi: 10.1007/s00432-023-05577-2 (PMC10824883; doi:10.1007/s00432-023-05577-2)
Supplement: Supplementary file 1 — Supplementary file1 (ZIP 501 KB) [file 432_2023_5577_MOESM1_ESM.zip › supplement data/supplement table/table2 network.node.xlsx]

## Sheet: Sheet1
id	group	color	shape	frame	pvalue	size
FCGR3B	NETs	#E41A1C	circle	green	0.45503	8
SYK	NETs	#E41A1C	circle	green	0.0483638	10
MAP3K7	NETs	#E41A1C	circle	purple	0.876754	8
RAF1	NETs	#E41A1C	circle	purple	0.319015	8
MAP2K1	NETs	#E41A1C	circle	green	0.0168913	10
MAPK1	NETs	#E41A1C	circle	green	0.281104	8
MAPK3	NETs	#E41A1C	circle	green	0.807684	8
SIGLEC9	NETs	#E41A1C	circle	green	0.0183683	10
CYBB	NETs	#E41A1C	circle	green	0.000720784	14
NCF1	NETs	#E41A1C	circle	green	0.00475332	12
CYBA	NETs	#E41A1C	circle	green	0.0111871	10
NCF2	NETs	#E41A1C	circle	green	0.662484	8
NCF4	NETs	#E41A1C	circle	green	0.0746301	8
RAC1	NETs	#E41A1C	circle	purple	0.0365384	10
RAC2	NETs	#E41A1C	circle	purple	0.960523	8
TLR7	NETs	#E41A1C	circle	green	0.0288494	10
TLR8	NETs	#E41A1C	circle	green	0.157301	8
MPO	NETs	#E41A1C	circle	purple	0.384549	8
ACTG1	NETs	#E41A1C	circle	green	0.762889	8
ACTB	NETs	#E41A1C	circle	green	0.474759	8
VDAC1	NETs	#E41A1C	circle	purple	0.561341	8
VDAC2	NETs	#E41A1C	circle	purple	0.494001	8
VDAC3	NETs	#E41A1C	circle	purple	0.674606	8
SLC25A4	NETs	#E41A1C	circle	green	0.425947	8
SLC25A5	NETs	#E41A1C	circle	green	0.463875	8
SLC25A6	NETs	#E41A1C	circle	purple	0.623758	8
SLC25A31	NETs	#E41A1C	circle	green	0.665241	8
PPIF	NETs	#E41A1C	circle	purple	0.0179611	10
PADI4	NETs	#E41A1C	circle	green	0.306132	8
FCGR1A	NETs	#E41A1C	circle	green	0.0242302	10
FCGR2A	NETs	#E41A1C	circle	green	0.0128975	10
ITGAM	NETs	#E41A1C	circle	green	0.183058	8
ITGB2	NETs	#E41A1C	circle	green	0.134992	8
ITGAL	NETs	#E41A1C	circle	green	0.150588	8
CLEC7A	NETs	#E41A1C	circle	purple	0.908479	8
SRC	NETs	#E41A1C	circle	purple	0.567383	8
PLCB1	NETs	#E41A1C	circle	purple	0.00087457	14
PLCB2	NETs	#E41A1C	circle	green	0.467282	8
PLCB3	NETs	#E41A1C	circle	purple	0.0112077	10
PLCB4	NETs	#E41A1C	circle	purple	0.67354	8
PLCG1	NETs	#E41A1C	circle	green	0.33057	8
PLCG2	NETs	#E41A1C	circle	green	0.822114	8
PRKCA	NETs	#E41A1C	circle	purple	0.159149	8
PRKCG	NETs	#E41A1C	circle	purple	0.275133	8
ATG7	NETs	#E41A1C	circle	green	0.401306	8
FPR1	NETs	#E41A1C	circle	green	0.0332263	10
PIK3CA	NETs	#E41A1C	circle	purple	0.156573	8
PIK3CD	NETs	#E41A1C	circle	green	0.00054706	14
PIK3CB	NETs	#E41A1C	circle	purple	0.922179	8
PIK3R1	NETs	#E41A1C	circle	purple	0.35945	8
PIK3R2	NETs	#E41A1C	circle	purple	0.212989	8
PIK3R3	NETs	#E41A1C	circle	purple	0.907184	8
AKT1	NETs	#E41A1C	circle	purple	0.198775	8
AKT2	NETs	#E41A1C	circle	green	0.504049	8
AKT3	NETs	#E41A1C	circle	green	0.223641	8
NFKB1	NETs	#E41A1C	circle	green	0.936748	8
RELA	NETs	#E41A1C	circle	purple	0.90292	8
C3	NETs	#E41A1C	circle	green	0.471818	8
CR1	NETs	#E41A1C	circle	green	0.0384418	10
C5	NETs	#E41A1C	circle	purple	0.55569	8
C5AR1	NETs	#E41A1C	circle	green	0.162063	8
HMGB1	NETs	#E41A1C	circle	purple	0.00603496	12
TLR2	NETs	#E41A1C	circle	green	0.0449977	10
TLR4	NETs	#E41A1C	circle	green	0.00278282	12
MAPK11	NETs	#E41A1C	circle	green	0.942238	8
MAPK12	NETs	#E41A1C	circle	green	0.789416	8
MAPK13	NETs	#E41A1C	circle	green	0.429674	8
MAPK14	NETs	#E41A1C	circle	green	0.171808	8
ITGA2B	NETs	#E41A1C	circle	purple	0.628032	8
ITGB3	NETs	#E41A1C	circle	green	0.604953	8
FGA	NETs	#E41A1C	circle	green	0.0691616	8
FGB	NETs	#E41A1C	circle	purple	0.413548	8
FGG	NETs	#E41A1C	circle	green	0.0775257	8
GP1BA	NETs	#E41A1C	circle	green	0.629848	8
VWF	NETs	#E41A1C	circle	purple	0.299719	8
SELP	NETs	#E41A1C	circle	purple	0.693707	8
SELPLG	NETs	#E41A1C	circle	green	0.162104	8
AGER	NETs	#E41A1C	circle	green	0.964268	8
CASP4	NETs	#E41A1C	circle	green	0.61531	8
CASP1	NETs	#E41A1C	circle	green	0.027194	10
HAT1	NETs	#E41A1C	circle	purple	0.119123	8
HDAC1	NETs	#E41A1C	circle	green	0.798008	8
HDAC2	NETs	#E41A1C	circle	purple	0.00390416	12
HDAC3	NETs	#E41A1C	circle	green	0.4549	8
HDAC4	NETs	#E41A1C	circle	purple	0.0202854	10
HDAC5	NETs	#E41A1C	circle	green	0.448794	8
HDAC6	NETs	#E41A1C	circle	purple	0.662914	8
HDAC8	NETs	#E41A1C	circle	purple	0.354897	8
HDAC9	NETs	#E41A1C	circle	green	0.70476	8
HDAC11	NETs	#E41A1C	circle	green	0.396178	8
AZU1	NETs	#E41A1C	circle	purple	0.865774	8
CTSG	NETs	#E41A1C	circle	green	0.600533	8
CAMP	NETs	#E41A1C	circle	green	0.470662	8
CLCN3	NETs	#E41A1C	circle	purple	0.468543	8
CLCN4	NETs	#E41A1C	circle	green	0.707659	8
CLCN5	NETs	#E41A1C	circle	purple	0.616659	8
AQP9	NETs	#E41A1C	circle	green	0.0165515	10
