# Supplementary material for: Osteosarcoma neutrophil extracellular trap network-associated gene recurrence and metastasis model
Source: J Cancer Res Clin Oncol. 2024 Jan 29;150(2):48. doi: 10.1007/s00432-023-05577-2 (PMC10824883; doi:10.1007/s00432-023-05577-2)
Supplement: Supplementary file 1 — Supplementary file1 (ZIP 501 KB) [file 432_2023_5577_MOESM1_ESM.zip › supplement data/supplement table/table3 KEGGgsvaOut.xlsx]

## Sheet: Sheet1
id	GSE21257_GSM530667	GSE21257_GSM530899	GSE21257_GSM531283	GSE21257_GSM531284	GSE21257_GSM531285	GSE21257_GSM531286	GSE21257_GSM531287	GSE21257_GSM531288	GSE21257_GSM531289	GSE21257_GSM531290	GSE21257_GSM531291	GSE21257_GSM531292	GSE21257_GSM531293	GSE21257_GSM531294	GSE21257_GSM531295	GSE21257_GSM531296	GSE21257_GSM531297	GSE21257_GSM531298	GSE21257_GSM531299	GSE21257_GSM531300	GSE21257_GSM531301	GSE21257_GSM531302	GSE21257_GSM531303	GSE21257_GSM531304	GSE21257_GSM531305	GSE21257_GSM531306	GSE21257_GSM531307	GSE21257_GSM531308	GSE21257_GSM531309	GSE21257_GSM531310	GSE21257_GSM531311	GSE21257_GSM531312	GSE21257_GSM531313	GSE21257_GSM531314	GSE21257_GSM531319	GSE21257_GSM531320	GSE21257_GSM531321	GSE21257_GSM531322	GSE21257_GSM531323	GSE21257_GSM531324	GSE21257_GSM531325	GSE21257_GSM531326	GSE21257_GSM531327	GSE21257_GSM531328	GSE21257_GSM531329	GSE21257_GSM531330	GSE21257_GSM531331	GSE21257_GSM531332	GSE21257_GSM531333
KEGG_N_GLYCAN_BIOSYNTHESIS	-0.175504	0.197872	0.0340366	-0.198464	0.0619697	-0.219102	-0.309376	0.130943	0.143542	0.128467	-0.52962	0.0630527	-0.129893	-0.11489	0.207006	-0.0214941	0.0356812	-0.365219	-0.0619583	-0.0422679	0.135263	-0.255143	-0.102002	-0.314831	-0.141922	0.334963	-0.218861	0.0670039	-0.0762183	0.124393	0.205944	0.284752	0.1051	-0.264111	0.174948	0.0298869	-0.220125	0.213924	0.282371	-0.255081	-0.110941	-0.215592	0.294905	-0.0641155	-0.0123957	0.212509	-0.12644	0.147081	0.370766
KEGG_OTHER_GLYCAN_DEGRADATION	0.0525671	0.0203827	-0.0313946	0.221144	0.455579	-0.186106	0.695665	-0.47984	0.220341	-0.481049	-0.453004	-0.132748	0.299984	-0.649309	0.0887809	0.440053	0.370707	-0.197929	-0.459408	-0.0369282	-0.27751	0.0817712	0.608155	0.161846	0.175678	-0.0773817	-0.0465739	0.329019	0.133133	0.463027	0.275386	-0.0226099	0.0315911	-0.455582	0.215735	-0.188877	0.568628	0.226533	0.479222	0.112802	-0.498455	0.253799	-0.331773	0.125842	-0.526457	0.196543	-0.428786	0.033356	0.314043
KEGG_O_GLYCAN_BIOSYNTHESIS	0.0122183	0.0012888	0.142122	-0.0274767	0.157252	-0.15223	-0.19026	-0.12059	0.232792	-0.0210724	-0.410631	0.0807713	0.206497	-0.169265	0.0927437	0.0997	0.398324	0.173108	0.0185724	-0.110584	-0.305325	-0.0395605	-0.0395186	-0.0275966	0.135867	0.0522704	-0.206502	0.0514345	0.0612367	-0.192861	0.109155	-0.0162987	-0.212193	-0.24025	0.0261771	-0.0757491	0.347174	0.035073	0.0617938	0.202757	-0.228937	0.0227062	0.0586697	0.252962	0.062913	-0.252519	-0.0881115	-0.0686609	-0.258764
KEGG_GLYCOSAMINOGLYCAN_DEGRADATION	0.469881	-0.144595	0.251097	0.126188	0.16382	-0.29833	0.363073	-0.11487	0.107793	-0.5624	-0.180455	0.21078	0.249945	-0.51135	-0.277543	0.325311	0.032725	-0.164347	0.0847209	0.273744	-0.101139	-0.2688	0.430486	-0.228964	0.227412	-0.260049	-0.148728	0.035564	0.13917	0.00389747	0.116609	-0.266164	-0.308055	-0.387953	-0.123669	0.301316	0.245979	-0.0243587	0.14761	0.242602	-0.293041	-0.162113	-0.412479	-0.19123	-0.299761	0.462357	-0.275104	0.474638	0.1457
KEGG_GLYCOSAMINOGLYCAN_BIOSYNTHESIS_KERATAN_SULFATE	0.400366	0.111712	0.261241	-0.00237412	-0.255539	-0.184529	0.0907686	-0.0279754	0.350645	-0.0776574	-0.579936	0.534403	0.341153	-0.515487	0.133095	0.390337	0.19564	0.355401	0.106042	-0.157893	0.127909	-0.4432	-0.138282	-0.1628	-0.196312	-0.126255	-0.209604	0.130891	-0.12286	-0.0269006	-0.0607135	0.25403	0.136553	-0.243292	0.495824	0.0303459	-0.310933	0.150766	-0.244436	0.0345283	-0.306375	-0.166743	-0.185003	-0.0987369	0.305226	-0.307259	-0.0398123	0.323037	-0.355387
KEGG_GLYCEROLIPID_METABOLISM	0.169676	-0.0569019	-0.137294	-0.0248259	-0.0451885	-0.156219	0.212094	0.0588763	0.253223	-0.217925	-0.280243	0.100424	0.0260083	-0.227332	-0.0179419	-0.191036	-0.16683	0.0670943	-0.015492	0.075492	0.175352	0.142265	0.331209	-0.0382998	0.167169	-0.0617165	-0.0918998	0.121217	0.271182	0.0475504	0.18986	0.0710415	0.292484	0.0925485	-0.220498	0.306103	0.130112	-0.137174	0.17203	-0.00661324	-0.130789	0.079913	-0.325278	-0.147968	-0.245842	0.332949	-0.157109	0.257386	0.293305
KEGG_GLYCOSYLPHOSPHATIDYLINOSITOL_GPI_ANCHOR_BIOSYNTHESIS	-0.359902	-0.0636381	-0.252	-0.0558667	0.0221883	-0.0386212	-0.124964	0.0452054	0.448837	-0.0401812	-0.465205	0.00775261	-0.1935	-0.169074	0.247351	0.133988	0.18022	-0.179474	0.123039	0.338574	0.109772	-0.247268	0.203978	-0.562804	-0.233357	-0.0421022	-0.138256	-0.156621	0.120889	-0.221594	0.0925416	0.165506	-0.303024	0.136713	0.20646	0.235683	-0.270031	0.0101647	-0.0392256	-0.137618	0.0616657	0.128493	-0.00976294	0.25778	0.109565	0.210297	0.118429	0.27529	0.00871834
KEGG_GLYCEROPHOSPHOLIPID_METABOLISM	0.116501	-0.21329	-0.00662344	0.108485	0.0383539	-0.0932844	0.021767	-0.176248	0.0634845	0.0509727	-0.148528	0.187508	-0.092735	0.104722	0.00872133	-0.0568373	-0.0169302	0.145202	0.079816	0.121157	0.083713	0.0461156	0.0147681	-0.0353294	0.105454	-0.0198056	-0.386875	0.037729	0.141421	-0.199074	-0.062698	0.0573875	0.030044	-0.0419233	-0.224198	0.253632	-0.145789	-0.0505171	0.0690247	-0.0283751	-0.0364289	0.0519724	-0.0408833	-0.347676	-0.264666	0.149346	0.266921	-0.0243882	-0.0535396
KEGG_ETHER_LIPID_METABOLISM	-0.120824	-0.330727	-0.071672	0.0222301	0.0348797	-0.104406	-0.206531	-0.0993833	0.0791732	0.0540663	0.0969981	0.238683	-0.149726	0.258612	0.13	0.0813041	-0.0285807	-0.126869	0.296818	0.163015	-0.240708	-0.276431	-0.046782	-0.137074	-0.144646	0.0091223	-0.377601	-0.262294	0.3447	-0.156239	-0.224647	0.0653736	-0.201069	-0.104508	0.0267802	0.220844	0.214463	0.239607	0.192079	-0.179157	0.250626	0.0756288	-0.211686	-0.212765	-0.262749	0.0234963	0.142551	0.0540345	-0.125143
KEGG_ARACHIDONIC_ACID_METABOLISM	0.0780657	-0.154186	-0.182027	-0.0129305	-0.167079	-0.173394	-0.135369	0.093188	-0.0966964	0.0260153	-0.118398	0.353573	-0.0678139	0.089994	-0.09076	-0.0619056	0.0978598	-0.124947	0.137194	-0.0179005	-0.254039	0.108458	0.0448349	0.0197636	0.100626	-0.0287474	0.0539182	-0.148702	0.327142	-0.00861377	0.0754082	0.03877	-0.240531	0.10662	-0.157785	0.204435	0.1159	-0.0835493	0.201513	-0.0443248	-0.088756	0.10104	-0.0334653	-0.128886	-0.137783	0.0371577	0.10161	0.277593	0.127765
KEGG_LINOLEIC_ACID_METABOLISM	-0.016883	-0.0743742	-0.198858	0.101161	0.209626	0.0696222	-0.00296917	-0.0871944	0.238534	0.349512	0.22968	0.334974	0.114866	0.0936314	-0.0932359	0.0458	0.136005	0.249685	0.174754	0.0401912	-0.355072	0.0176276	-0.226085	0.139158	-0.211958	-0.124769	-0.35119	-0.12686	0.0917747	-0.106828	-0.139766	0.0905911	-0.431186	0.162508	0.0419484	0.188807	-0.0829673	0.00732735	0.118676	-0.0602063	0.0609077	0.183995	0.27824	0.0416815	0.0408009	-0.0808437	0.0917395	0.00781614	-0.0994227
KEGG_ALPHA_LINOLENIC_ACID_METABOLISM	-0.0265624	-0.295984	0.158283	-0.0765491	-0.14129	0.0795639	-0.266421	-0.201931	0.324885	0.257855	0.129251	0.200714	0.0905503	0.162916	-0.0110051	0.0834358	-0.117876	0.0249776	0.287643	0.0111193	-0.314788	-0.117387	-0.233297	-0.0118041	-0.152299	0.119471	-0.565963	-0.204419	0.264329	-0.266933	-0.35516	0.0731471	-0.40164	0.121231	0.175257	0.201171	-0.164933	0.150854	0.108658	-0.147193	0.123823	0.200943	0.184728	-0.23235	0.18943	-0.194185	0.128568	-0.249775	-0.198295
KEGG_SPHINGOLIPID_METABOLISM	-0.216293	0.34719	-0.114896	-0.255924	0.200844	-0.201352	0.108878	-0.0584048	-0.0547883	0.181694	-0.406515	-0.162944	0.337052	-0.324743	-0.176655	-0.0359903	0.26709	-0.100937	-0.194012	0.0648131	-0.0302514	0.0744301	0.353409	0.0410505	0.041891	-0.0684828	-0.0207119	0.260162	-0.0914009	0.168154	-0.0106651	0.14714	0.117062	-0.260919	-0.034198	-0.163229	0.383099	0.30599	0.0100904	0.0900141	-0.0163437	0.319238	-0.18858	-0.276784	-0.0810811	0.326038	0.0111867	-0.135434	0.396535
KEGG_GLYCOSPHINGOLIPID_BIOSYNTHESIS_LACTO_AND_NEOLACTO_SERIES	0.0892759	-0.0885608	0.134662	-0.480758	-0.343277	-0.406079	-0.248174	-0.405626	-0.137603	-0.214494	-0.489075	0.244006	0.14109	-0.20449	0.0882783	0.180619	0.0442944	-0.101519	0.0412116	0.0182399	0.253777	0.224208	0.396328	0.24496	0.309708	0.105327	0.0827357	0.15906	-0.161928	0.206526	0.255719	0.415068	0.134319	-0.0438242	0.0508646	-0.0144651	-0.0946131	-0.166466	0.0524407	-0.145361	0.0589161	-0.292616	0.0100501	-0.16316	0.274071	0.0555724	-0.0547425	-0.115994	-0.065934
KEGG_GLYCOSPHINGOLIPID_BIOSYNTHESIS_GLOBO_SERIES	0.185615	-0.259643	-0.295355	-0.17096	-0.128346	-0.663497	-0.3269	-0.201643	-0.0565744	-0.465181	-0.666625	0.388558	-0.092832	-0.521093	-0.100476	0.0207096	-0.086132	-0.434901	0.143386	0.103861	0.249495	0.4108	0.572335	0.403016	0.450975	-0.0859417	-0.107413	0.510474	0.37098	0.268282	0.54802	0.420468	-0.268916	-0.342436	-0.275912	-0.173596	0.350099	0.383366	0.531237	0.150637	0.0627203	-0.479809	-0.407737	0.0175302	-0.175091	0.308812	0.112692	0.372616	0.349008
KEGG_GLYCOSPHINGOLIPID_BIOSYNTHESIS_GANGLIO_SERIES	0.161072	-0.0530346	-0.0847107	-0.309908	-0.0466948	-0.617976	-0.304825	0.0758625	-0.0464065	-0.349646	-0.71028	0.173468	0.163822	-0.419373	0.0291479	0.352551	-0.0476833	-0.095671	-0.19182	-0.136731	-0.2361	-0.0930798	0.474013	-0.120652	0.0623777	-0.182481	-0.267424	0.503021	0.321787	0.205417	0.479361	0.495857	0.409398	-0.616712	0.238657	0.0250079	0.438309	0.549329	0.253119	0.24182	-0.457973	-0.00132374	0.175691	0.182937	0.0549747	0.333333	0.0701609	0.42894	0.519193
KEGG_RIBOFLAVIN_METABOLISM	0.0293368	-0.290086	0.102026	-0.287066	-0.490837	0.306367	0.230519	-0.226788	-0.251344	-0.205598	0.253977	-0.115455	0.129572	-0.0784603	-0.2242	0.350812	-0.186603	-0.474547	-0.235723	-0.0564132	0.0593012	-0.443051	0.161032	0.017622	-0.0575658	0.220201	0.205757	0.266295	-0.474002	-0.343023	0.390012	0.466276	0.305033	-0.204802	0.473541	0.178931	-0.042792	0.195987	-0.0602754	-0.356688	0.0396632	-0.275986	0.198437	0.387874	0.268459	0.110611	0.0396147	-0.0989746	0.102316
KEGG_NICOTINATE_AND_NICOTINAMIDE_METABOLISM	0.138368	0.0390571	-0.463779	0.0169934	-0.290798	-0.145034	0.327173	0.00445712	-0.07339	-0.421585	-0.083707	0.321649	-0.0125432	0.0759641	-0.117316	0.284206	0.161485	-0.106241	-0.0938219	-0.261509	0.0582549	0.0813754	0.414942	0.106224	0.23918	-0.115089	0.386186	-0.285483	0.141652	-0.17764	0.251409	-0.0929222	0.0928394	0.11505	-0.1215	-0.375222	0.346901	-0.187075	0.206065	-0.160757	-0.374554	-0.365882	0.0399226	-0.018746	-0.103664	0.0301752	0.0288487	0.424308	0.300229
KEGG_PANTOTHENATE_AND_COA_BIOSYNTHESIS	0.0682581	-0.256984	-0.264391	0.0981732	-0.11864	-0.528985	-0.364481	-0.258756	-0.179018	-0.230927	0.0757426	0.0146552	-0.148115	0.00945169	-0.26288	0.457064	0.0738096	-0.116551	-0.2777	-0.37537	-0.284015	-0.0156484	0.162793	-0.238734	-0.195342	-0.188799	-0.0164686	0.263585	-0.246896	-0.212284	0.166114	-0.0954264	0.392401	-0.112072	-0.0809294	0.383427	0.292064	0.409027	0.197735	0.0746717	-0.341228	0.261756	0.234827	0.51987	-0.0576691	0.17089	0.0431825	-0.227833	0.180559
KEGG_AMINOACYL_TRNA_BIOSYNTHESIS	0.0636926	0.378245	0.541515	0.372901	0.640041	-0.0914554	-0.485776	-0.310447	0.0413702	0.207899	-0.156102	-0.253514	-0.246021	0.809496	0.106379	-0.14392	-0.00901629	-0.325835	0.079299	-0.293138	0.445859	-0.282544	-0.223957	-0.462621	-0.27293	0.538743	-0.333445	0.365821	-0.4801	-0.126841	0.512923	0.381796	-0.272612	-0.415695	-0.134433	-0.437101	-0.124048	0.0375575	-0.391049	-0.277942	0.0901302	-0.194686	0.531488	-0.29227	0.27383	0.0308163	-0.261178	-0.238079	0.403229
KEGG_BASAL_TRANSCRIPTION_FACTORS	-0.337507	0.330811	-0.300775	-0.0029321	-0.170512	-0.1052	-0.323712	-0.22607	0.381703	0.331035	0.0771287	-0.0687484	-0.185875	0.294132	-0.0375234	-0.108309	-0.383939	-0.328328	0.345479	0.216651	0.126533	-0.328263	-0.0952519	-0.170037	-0.439182	0.0645641	-0.182443	0.241378	-0.104321	0.0905031	0.0211939	0.1038	-0.0584832	-0.071993	0.2793	0.167318	-0.164214	-0.0557239	-0.308539	-0.326958	0.315904	-0.00993689	0.273756	-0.104649	0.353773	0.0226301	0.284311	-0.342595	-0.101111
KEGG_NON_HOMOLOGOUS_END_JOINING	0.463353	0.296691	0.172708	0.291381	0.221304	0.295649	-0.223259	-0.306038	0.366417	0.501707	0.288939	-0.28206	-0.109615	-0.196369	0.313222	-0.151686	0.132244	0.248535	-0.246806	-0.299837	0.513153	-0.228148	-0.198975	-0.280123	0.0935298	0.385873	0.0785688	0.420053	-0.537585	0.0921073	0.267265	-0.216254	-0.0447765	0.177016	0.023937	-0.333615	-0.172461	-0.235258	-0.438721	-0.202648	0.225622	-0.454166	0.28861	-0.0752906	-0.196474	-0.519069	0.113848	-0.035975	-0.384885
KEGG_SNARE_INTERACTIONS_IN_VESICULAR_TRANSPORT	0.072459	-0.235279	-0.0316398	0.0765488	0.107768	-0.082831	-0.406511	-0.101629	0.287749	-0.223607	0.214259	0.205147	-0.269211	-0.381617	-0.258641	0.136552	0.265434	-0.290026	-0.159533	-0.118645	-0.149019	-0.158264	0.231791	-0.193543	-0.279894	-0.0622983	0.522823	0.247462	-0.0461394	-0.0938889	0.267933	-0.0438013	0.312669	0.0371514	0.233998	-0.0383433	0.456071	-0.208679	0.355975	-0.208817	-0.23455	-0.139979	-0.333637	0.364487	0.0460071	0.180388	-0.167723	-0.274555	0.338498
KEGG_LYSOSOME	0.230228	-0.123523	-0.0927507	-0.228863	0.00106156	-0.382075	0.222562	-0.214151	-0.179975	-0.327233	-0.525018	-0.0109451	0.310055	-0.453497	-0.306606	0.386573	0.125436	-0.334966	-0.253858	0.0677404	-0.177891	0.0183525	0.529181	0.0563585	0.248083	0.00656309	-0.0219997	0.355072	0.21398	0.416334	0.331556	-0.0899389	0.123018	-0.210918	0.0511815	0.188501	0.447934	0.241893	0.20614	0.421493	-0.198475	0.0403011	-0.440179	-0.0901095	-0.515371	0.37144	-0.331702	0.0663944	0.358703
KEGG_CARDIAC_MUSCLE_CONTRACTION	-0.0865451	0.0105023	-0.0216243	0.0101336	0.286336	-0.269596	0.190365	-0.191162	0.120037	-0.142718	0.10336	0.368691	-0.200841	0.1542	0.051928	0.179312	0.228127	0.0161392	-0.174552	0.0832143	-0.247516	-0.330089	-0.12079	0.0869022	-0.132261	0.103013	-0.186967	0.127108	-0.0409546	-0.146053	0.00478384	0.0462412	-0.221299	-0.333067	0.138755	0.0509726	0.0999422	-0.213417	-0.30186	-0.137774	-0.0949539	0.388774	0.225369	0.0357968	-0.0215158	0.429141	-0.149604	0.390471	0.211852
KEGG_RENIN_ANGIOTENSIN_SYSTEM	0.0363999	-0.374567	-0.338237	0.384698	-0.131943	-0.226772	0.0181226	0.204406	0.0659275	-0.455761	-0.125118	-0.0776338	0.393401	-0.115685	0.205413	0.150682	0.224713	-0.373868	0.229455	0.071191	0.234712	-0.262587	0.0778755	0.260462	0.196695	-0.104624	-0.0087339	0.204737	0.298978	0.10201	0.280157	-0.303216	-0.38178	0.0631547	-0.31538	-0.0840597	-0.150287	-0.499211	-0.181721	-0.0166055	0.0387953	-0.289192	-0.291407	0.0938896	-0.334539	0.567563	0.267599	0.276881	-0.0893558
KEGG_CIRCADIAN_RHYTHM_MAMMAL	0.576572	0.00429885	-0.135144	0.335607	-0.415234	0.404657	0.0223099	0.236116	0.206982	-0.101953	0.300546	0.03522	0.17336	-0.2752	-0.512956	-0.374849	0.44381	0.440593	-0.0712748	-0.304928	-0.0180527	-0.261639	-0.105336	0.043116	-0.527707	-0.117472	0.284146	-0.500317	-0.0953321	0.126124	-0.0820608	-0.63833	0.346837	0.791768	0.00919872	-0.0354576	-0.254662	-0.330425	0.374814	0.105848	0.00704273	-0.163241	0.176937	-0.375294	-0.175779	-0.532689	0.142683	0.396417	-0.473109
KEGG_TASTE_TRANSDUCTION	0.22699	-0.154536	-0.0857507	-0.167105	0.0515957	0.261405	0.306175	-0.0560971	0.105566	0.0214359	0.110156	-0.0143937	0.404357	-0.381152	0.171293	0.199917	-0.0580286	0.394192	0.0251739	0.0771551	0.347854	0.187359	0.0732957	0.0741426	0.147348	-0.360285	0.137745	-0.294026	0.0683065	-0.315841	-0.281542	-0.12687	-0.251286	0.147315	0.0316493	0.0953687	-0.203877	-0.0773966	-0.023076	-0.0473943	-0.0630901	0.0595478	0.0104858	-0.0501066	-0.0392359	-0.142077	0.289493	0.0470422	-0.144666
KEGG_PROXIMAL_TUBULE_BICARBONATE_RECLAMATION	-0.054167	-0.0854361	0.0750213	-0.161937	0.256099	0.0673112	0.10578	0.156332	0.021379	0.0173952	-0.0982186	0.160445	0.287415	0.240892	0.262538	0.0796343	0.47088	-0.0916396	-0.354399	0.192214	-0.344018	-0.22865	0.166236	-0.0889904	0.10191	0.100459	0.182858	-0.126458	0.0555232	-0.0753383	-0.0226577	0.0734482	-0.339696	-0.0315432	0.0728774	-0.166987	-0.150501	0.0222404	-0.108657	-0.0384922	0.00931337	0.241144	0.161888	0.0193276	-0.166958	0.0259525	-0.0175781	0.145338	-0.014805
KEGG_PATHOGENIC_ESCHERICHIA_COLI_INFECTION	0.00169495	0.234114	-0.107998	0.00430026	-0.0994628	-0.257387	-0.045662	0.33051	-0.0943486	-0.180688	-0.0289037	-0.184798	0.125508	-0.0666341	-0.303871	0.0612087	0.105041	-0.212376	-0.239804	-0.328394	-0.0656098	-0.041748	0.312013	-0.154323	0.125607	0.21355	0.399033	-0.0651968	-0.0228466	0.315	0.150482	-0.475391	-0.141139	-0.267317	0.180814	-0.0308231	0.37431	0.0386285	-0.0169039	-0.246229	-0.0433087	0.248102	0.0213256	0.305129	-0.362999	0.000512783	-0.37179	0.1236	0.196924
KEGG_SYSTEMIC_LUPUS_ERYTHEMATOSUS	-0.139753	-0.303675	-0.615196	-0.184537	-0.370652	-0.521512	0.208207	0.211543	-0.477986	-0.427966	0.142121	0.0653965	-0.0796055	-0.370829	-0.246778	-0.0316627	-0.147739	-0.494999	-0.435342	-0.449087	-0.221869	0.475472	0.378584	0.296493	0.425276	-0.129136	0.414656	-0.408023	0.407218	0.417678	-0.285007	-0.280383	0.509728	-0.0622831	-0.0112392	0.00524605	0.544606	0.365728	0.407993	0.372516	0.0202804	0.219201	-0.339277	0.350984	-0.61598	0.36142	-0.147544	0.463591	0.545396
KEGG_PRIMARY_IMMUNODEFICIENCY	-0.0540088	-0.149507	-0.370972	-0.111406	-0.165403	-0.506121	-0.0533438	0.245189	-0.478126	-0.274581	0.194532	0.0105605	0.227956	-0.243076	-0.317907	0.110743	-0.316051	-0.368172	-0.325434	-0.328723	-0.187411	0.4713	0.438254	0.0720726	0.368255	0.0774067	0.289547	0.0731469	0.494841	0.305188	-0.0885057	-0.258054	0.583697	-0.128016	0.0853454	-0.170553	0.342477	0.142591	0.0545342	0.427728	-0.421213	0.233625	-0.32341	0.125562	-0.375872	0.147854	-0.203578	0.0441862	0.294529
KEGG_HYPERTROPHIC_CARDIOMYOPATHY_HCM	0.0200495	-0.00219949	-0.253468	-0.205992	-0.198099	-0.145338	0.307531	0.26515	-0.12338	-0.312704	-0.0612974	-0.173646	-0.0436754	-0.133465	-0.0923698	-0.097616	0.353389	0.0100251	0.143364	0.0480406	-0.129117	-0.0403899	0.121606	0.207605	0.264087	-0.210136	0.0889477	-0.177636	0.111489	-0.0120977	-0.0430627	-0.225884	-0.0362686	-0.167296	-0.0545486	0.273374	-0.0472148	-0.0801773	-0.0329664	0.102625	0.0330173	0.196542	-0.0285022	0.0961732	-0.302636	0.370553	-0.0131108	0.410492	-0.158734
KEGG_ARRHYTHMOGENIC_RIGHT_VENTRICULAR_CARDIOMYOPATHY_ARVC	0.185095	-0.00992776	-0.0680783	-0.0963053	0.0505217	-0.136953	0.320716	0.236885	0.0818326	-0.178145	-0.244756	-0.0903561	0.117618	-0.0830376	-0.00715624	-0.0125271	0.355635	0.258848	0.0110964	-0.0974622	-0.164243	0.0107254	0.023086	0.0990839	0.263224	-0.181431	0.021719	-0.223795	-0.00395064	0.0381351	-0.0563038	-0.287035	-0.0504582	-0.292783	-0.0664931	0.0701142	-0.1113	0.0485247	-0.203879	0.14089	-0.0724694	0.231074	-0.0325045	0.141039	-0.211449	0.0843541	-0.0703791	0.225639	-0.146292
KEGG_DILATED_CARDIOMYOPATHY	0.120339	0.0489118	-0.187191	-0.0507942	-0.116666	-0.0510137	0.357344	0.250493	0.0992121	-0.300034	-0.105972	-0.154654	-0.00778077	-0.180099	-0.0210483	0.00513618	0.30197	0.115329	0.153711	0.0273497	-0.130986	-0.0415406	0.0851214	0.159891	0.230507	-0.171601	0.0119721	-0.16932	0.128714	0.00367856	-0.0807975	-0.203685	-0.0450477	-0.147305	-0.114296	0.204334	-0.0850989	-0.0766357	-0.0178802	0.192499	0.0527675	0.161599	-0.117644	-0.00866996	-0.32988	0.228127	0.0225732	0.41288	-0.127769
KEGG_GLYCOLYSIS_GLUCONEOGENESIS	0.0903137	0.045229	-0.300161	-0.0110588	0.133258	0.143687	-0.125992	0.234001	-0.225283	-0.192648	0.0951591	0.102815	0.0369469	0.186393	-0.13873	0.0722175	0.107723	-0.277477	-0.222608	-0.133598	-0.211051	-0.323235	0.123767	0.219013	-0.13797	0.158784	0.0880187	0.260544	-0.209208	-0.0531542	0.417762	-0.0984056	-0.213904	-0.00675574	-0.0822017	-0.302408	0.116499	0.0206126	-0.105737	-0.196359	0.0363063	-0.110328	-0.224068	0.145192	0.125211	0.0967456	-0.360127	0.350588	0.242738
KEGG_CITRATE_CYCLE_TCA_CYCLE	0.291436	0.159446	0.179913	0.0285579	0.328351	0.0244853	0.323416	0.416852	-0.0691821	-0.0299566	0.228867	0.238231	0.33958	0.305708	-0.0124972	0.22925	0.515963	-0.243756	-0.387938	-0.0699292	-0.201554	-0.558114	0.146102	-0.357323	-0.370085	0.477296	0.0520963	0.576062	-0.381344	-0.0630336	0.380918	0.108229	-0.121668	-0.502822	0.177375	-0.491143	0.100878	0.00392752	-0.259388	-0.493604	0.0907338	0.0207157	-0.0158378	-0.213651	-0.0961075	-0.15028	-0.5149	0.127374	0.139772
KEGG_PENTOSE_PHOSPHATE_PATHWAY	-0.0901778	0.227078	-0.390345	0.116951	0.273303	0.131471	-0.115931	-0.005226	-0.415188	-0.278103	-0.108032	0.40035	0.0116029	0.523939	-0.361139	0.0262997	-0.0389548	-0.302253	0.153577	-0.0164175	0.389634	-0.0631697	0.219267	0.275773	0.158263	0.328746	-0.114954	0.116938	0.0798906	-0.238994	0.387715	-0.0416453	-0.0520448	0.0794592	-0.359181	-0.036354	0.307473	-0.388203	-0.172357	-0.328698	-0.0124598	-0.294461	-0.446205	-0.130947	0.110242	0.189423	0.0452857	0.235867	0.316362
KEGG_PENTOSE_AND_GLUCURONATE_INTERCONVERSIONS	-0.345661	-0.178402	-0.198931	0.00978353	0.303836	-0.137506	0.0291185	0.0525878	-0.0538215	-0.0086179	0.145047	0.0565596	0.237593	0.00693272	-0.215543	-0.0209652	0.0460629	-0.251926	0.0829263	0.214038	-0.190318	-0.0628678	0.0274034	0.188703	0.0796076	-0.0559089	0.340869	-0.127901	0.00483185	0.260436	0.271956	-0.173748	0.0767616	0.196354	-0.192036	0.125007	0.0209513	0.146839	-0.150884	-0.233615	0.437021	0.110944	0.104039	0.0820676	0.0926825	0.128375	0.131955	-0.172526	0.168833
KEGG_FRUCTOSE_AND_MANNOSE_METABOLISM	0.16474	0.268311	-0.341025	0.0266575	-0.0471627	0.0230221	-0.349595	0.312573	-0.547402	-0.148414	-0.0369265	-0.0267632	-0.0979836	0.294581	-0.414265	0.250111	-0.109039	-0.333322	-0.0574598	-0.102944	0.0113688	-0.35115	0.328333	0.352849	0.102212	0.162262	-0.256206	0.429645	-0.137251	-0.148229	0.565152	0.08462	0.0880559	0.259926	-0.263236	-0.288316	0.12431	-0.0600737	-0.0690217	-0.27491	0.160502	-0.340595	-0.299211	-0.167237	-0.126043	0.163809	-0.266961	0.40209	0.348874
KEGG_GALACTOSE_METABOLISM	0.210579	0.242833	-0.110472	-0.0804029	0.07554	-0.202622	-0.240316	0.00343487	-0.445462	-0.289498	-0.418687	-0.0117141	-0.0423065	0.235702	-0.351336	0.196102	-0.018131	-0.297963	-0.0244713	0.265336	-0.0409776	-0.022956	0.377699	0.403773	0.312437	-0.12288	-0.0498467	0.19074	0.0327206	-0.167265	0.397669	-0.085692	-0.175274	-0.0130051	-0.464106	-0.0108722	0.22838	-0.112453	0.121044	-0.30566	0.120591	-0.329733	-0.456152	-0.038649	-0.122131	0.351392	-0.0284922	0.166262	0.381644
KEGG_ASCORBATE_AND_ALDARATE_METABOLISM	-0.303439	-0.0431799	-0.0952757	-0.0335218	0.0928053	-0.187812	0.27104	-0.0177479	0.214439	0.0455556	0.132667	0.0685187	0.235768	-0.108748	0.0628805	-0.0410378	0.0771303	-0.146559	0.207367	0.240864	-0.00172791	0.329403	0.0358821	0.194715	0.317963	-0.281671	0.48258	-0.418212	-0.0811953	0.00725876	0.23168	-0.175158	-0.12399	0.142689	-0.181359	0.158318	0.0893302	0.0138226	-0.237434	-0.202771	0.224827	-0.137031	-0.0079404	0.216251	0.179202	0.147094	0.256202	-0.122997	-0.00811458
KEGG_FATTY_ACID_METABOLISM	-0.136032	0.145742	-0.184259	-0.0992452	0.0214712	-0.146556	0.251254	0.0275761	0.159545	-0.253424	0.259167	0.238083	0.00932642	-0.130939	0.00906851	-0.107908	0.0810353	-0.164823	0.114098	0.047168	0.0423413	-0.113001	0.30886	-0.0614808	-0.111568	0.283975	-0.00560319	0.242779	0.0233814	0.160292	0.137626	-0.159452	-0.0512659	-0.160381	-0.0697821	-0.173516	0.104402	-0.127325	-0.115838	-0.0401521	0.0421385	-0.182846	-0.125428	-0.132275	0.0625306	0.0220222	-0.12861	-0.116888	0.15953
KEGG_STEROID_BIOSYNTHESIS	0.0841774	0.00595232	0.156224	0.181899	0.6721	0.158156	-0.190835	-0.194721	-0.322225	0.237399	-0.484254	0.146527	0.233073	0.458175	0.314075	0.273431	0.295192	-0.0735419	-0.277719	-0.398818	-0.123785	-0.125207	-0.192067	-0.274923	-0.351619	0.488808	-0.105871	0.0734773	-0.352287	-0.0789984	0.0719003	-0.0157951	-0.470086	-0.364748	0.065047	-0.30045	-0.316977	0.269992	-0.373336	-0.108782	-0.0618993	0.199674	0.373451	0.497074	0.0181286	-0.385267	-0.283999	0.146636	0.0259406
KEGG_PRIMARY_BILE_ACID_BIOSYNTHESIS	0.130868	0.353704	-0.315709	-0.313215	-0.0157548	-0.133792	-0.309338	0.286479	-0.541299	-0.255234	-0.0881638	-0.154079	-0.289201	-0.225101	-0.343787	0.06528	0.386613	-0.092134	0.0623311	0.23497	0.249834	-0.239971	0.393361	-0.135576	0.0152451	-0.128383	-0.034507	-0.164585	-0.182952	0.340226	0.378268	-0.388546	0.244601	-0.134552	0.0688385	0.147012	0.455835	-0.235209	0.213675	-0.239681	0.00582599	-0.144829	-0.445053	0.242524	-0.322887	0.286097	0.0842473	0.244477	0.545118
KEGG_STEROID_HORMONE_BIOSYNTHESIS	-0.166792	-0.042229	-0.191313	-0.122739	0.172267	0.0762746	0.226338	0.318413	-0.0128828	-0.0961402	-0.0422687	0.0939886	0.146816	-0.0523735	-0.0660745	-0.0795045	0.235841	0.108469	0.0403053	0.0373423	-0.29345	0.0603331	0.0122803	0.128254	0.199689	-0.163924	0.147666	-0.0438035	-0.00417358	-0.00945576	0.324975	0.0477229	0.00289801	0.176124	-0.0217562	0.0679469	0.0786238	0.123753	0.0608621	-0.0439819	0.247307	0.0776515	-0.100556	0.0897066	0.0107832	0.022258	-0.050858	0.10165	0.127107
KEGG_OXIDATIVE_PHOSPHORYLATION	-0.0416721	-0.189654	0.199072	0.0250798	0.305245	-0.275276	-0.30926	-0.28044	-0.29214	-0.186815	0.123081	0.392917	-0.0951925	0.201477	-0.237532	0.132112	-0.203394	-0.292153	-0.0504964	0.0191287	-0.118271	-0.442106	0.244874	-0.25565	-0.228216	0.438624	-0.310427	0.503493	-0.16055	-0.0257173	0.413513	0.392562	0.104731	-0.224451	-0.0751532	-0.228878	0.170812	0.0251885	-0.149953	-0.0358065	0.0107193	0.268544	-0.0849002	-0.170814	-0.039074	0.406496	-0.229179	0.208418	0.403257
KEGG_PURINE_METABOLISM	-0.0330863	0.0622088	-0.0410723	-0.105466	0.0846229	-0.0680799	-0.120906	0.0630416	0.0535501	-0.0143287	0.144294	0.0422056	-0.137586	0.154026	0.0136592	-0.0940601	-0.157818	-0.1795	0.285974	-0.0139581	0.18992	-0.115607	-0.0745482	-0.00565183	-0.0713982	0.152615	-0.196051	0.169563	-0.0217967	0.0194565	0.20201	0.184533	0.173726	0.00987776	-0.148499	-0.150232	-0.229828	-0.189423	0.038734	-0.0850435	0.192997	-0.127869	-0.0523823	-0.296474	0.0408279	-0.0152871	0.199591	0.0447627	0.107154
KEGG_PYRIMIDINE_METABOLISM	-0.0556795	0.128368	0.074068	-0.0868798	0.142844	-0.174629	-0.307284	-0.131315	-0.0677722	0.128265	0.0641439	-0.0193217	-0.214946	0.246105	-0.100147	-0.115687	-0.258042	-0.319903	0.261978	-0.097737	0.339299	-0.279316	-0.150639	-0.159845	-0.0831439	0.265518	-0.182968	0.310636	-0.10638	0.0782197	0.273856	0.410507	0.174092	-0.0919407	-0.141644	-0.195619	-0.309709	-0.0639118	0.0417826	-0.127249	0.157312	-0.13713	0.184834	-0.324762	0.0275287	0.0791507	0.0654845	0.0828299	0.282938
KEGG_ALANINE_ASPARTATE_AND_GLUTAMATE_METABOLISM	0.107754	-0.178987	-0.292442	0.033997	0.219868	-0.311959	-0.115201	0.146188	-0.242419	-0.379319	0.0237542	-0.0287139	-0.137436	0.305925	-0.200761	0.0330566	0.0760112	0.0334201	0.182399	0.168776	0.31753	-0.280777	0.262416	0.160905	0.266357	0.215352	-0.217578	0.167586	-0.0180481	0.353881	0.193077	0.125659	-0.12763	0.12886	-0.28474	-0.0291366	-0.0998164	-0.0546215	0.211844	-0.0796508	0.382933	-0.0621972	-0.170998	-0.241672	-0.316828	0.0435651	0.169257	0.252751	-0.175985
KEGG_GLYCINE_SERINE_AND_THREONINE_METABOLISM	-0.117819	-0.380495	0.0605822	-0.120609	0.351831	0.103804	-0.0562234	-0.0310037	-0.0801848	-0.0642501	0.0829351	0.358201	0.00138994	0.11635	0.233253	-0.0143306	0.0346617	0.0448212	-0.205003	0.279414	0.0776988	-0.369086	-0.0547438	-0.146156	-0.31276	0.0328815	-0.121013	0.189835	-0.201931	0.083485	-0.208564	-0.082602	-0.0033208	-0.183598	0.0466982	-0.0670439	-0.242538	-0.0519861	0.133098	-0.0119029	0.230528	-0.0435932	0.192963	-0.171104	0.0644347	-0.296182	-0.128922	0.305907	-0.0722863
KEGG_CYSTEINE_AND_METHIONINE_METABOLISM	0.0030393	0.174538	-0.170069	-0.0132853	0.205129	-0.142904	-0.261887	-0.283393	-0.238689	-0.00943968	0.158877	-0.0891576	0.109879	0.296086	0.248816	0.0663993	0.0111922	-0.174788	0.0607777	0.0847567	0.0531397	-0.381327	0.0155733	0.145942	-0.398499	0.35785	-0.0845758	0.0460852	-0.283962	0.0927628	0.152021	-0.239368	-0.194198	-0.0595354	0.0809264	-0.201104	-0.145867	0.249776	-0.107048	-0.26634	0.0584827	-0.262775	0.0852511	-0.142462	0.152866	-0.0487834	0.0534908	-0.169096	0.23431
KEGG_VALINE_LEUCINE_AND_ISOLEUCINE_DEGRADATION	-0.190189	-0.0187988	0.0750973	-0.110429	-0.0988224	0.100015	0.0213221	-0.118089	0.0231983	-0.167932	0.0729317	0.00448332	-0.002578	-0.00132753	0.17129	0.0279104	0.0901392	-0.34744	0.145498	0.261056	0.228868	-0.288622	0.141969	-0.235447	-0.214769	0.473374	0.0580427	0.28096	-0.265325	0.127505	0.139415	0.197062	-0.0425764	-0.100213	0.165343	0.139516	-0.0243894	0.00601099	-0.0259018	-0.205926	-0.084539	-0.163219	-0.167613	0.0640679	-0.217309	0.0186085	0.135399	0.0940391	-0.0115687
KEGG_LYSINE_DEGRADATION	0.267531	0.124916	0.131075	0.109586	0.04763	0.0876001	0.289615	-0.263182	0.460343	-0.00642493	0.0285923	0.026417	-0.257657	0.185356	0.217128	0.149433	-0.141806	-0.0717568	0.130449	0.110714	0.40282	-0.360112	-0.13796	-0.301098	-0.331165	0.145791	-0.0573855	0.268094	-0.421209	0.000833132	0.110243	0.0047566	0.180127	-0.271907	0.00433955	-0.209196	-0.233442	-0.248297	0.0202014	-0.350519	-0.227842	-0.266604	0.142355	-0.0594491	0.341018	0.0450493	-0.0906598	-0.256972	-0.0289084
KEGG_ARGININE_AND_PROLINE_METABOLISM	-0.0431244	-0.11445	-0.264774	-0.0572049	0.197301	-0.18406	-0.0391344	0.03143	-0.144007	-0.407585	0.248333	0.038332	0.0295304	0.283142	-0.0167746	-0.0235454	0.124314	-0.0918831	0.299	0.248319	-0.00891246	-0.237503	0.064475	-0.0609264	-0.127133	0.323657	-0.115212	0.0958157	0.116631	-0.0706587	0.0877026	-0.00750088	-0.295701	-0.0569516	-0.0218334	-0.120479	-0.0181063	-0.273923	-0.182478	-0.126395	0.0558784	0.105208	-0.142497	-0.123557	-0.235549	0.097174	0.159346	0.331814	-0.0265581
KEGG_HISTIDINE_METABOLISM	0.101997	0.112849	0.0141447	0.120921	0.0424106	-0.282848	0.175702	0.0241335	0.396068	-0.000484202	0.26677	0.274968	-0.303981	-0.101177	0.368133	0.0188689	0.0914944	-0.168604	-0.152063	-0.258801	0.0871929	-0.240922	-0.202685	0.0155977	0.0482202	-0.264011	0.0426323	-0.0849646	0.0246938	-0.00180381	-0.391049	0.109244	-0.334627	0.106167	-0.181251	-0.105032	0.282961	-0.267113	0.0245343	0.0507081	0.212905	-0.0343313	-0.0378914	0.0227326	0.317658	-0.00218627	-0.00141395	-0.0222116	0.136259
KEGG_TYROSINE_METABOLISM	-0.0966302	-0.180538	-0.231233	-0.0242997	0.230384	-0.109	0.0498705	0.0453721	0.0470717	-0.00402938	0.296801	0.297979	-0.0152025	0.141605	0.137021	0.087376	0.0724681	-0.120454	-0.259759	0.068186	-0.0265363	-0.242782	-0.11903	0.217077	-0.221467	-0.0965602	0.0680891	0.0712593	-0.0168959	0.13269	0.0124919	0.253441	-0.455698	0.0742491	-0.106268	-0.2598	0.103819	-0.0361541	0.0498645	0.203668	0.327864	0.133693	0.278057	-0.0549314	0.308762	0.114146	-0.129641	0.260626	0.261078
KEGG_PHENYLALANINE_METABOLISM	-0.0282339	-0.0761586	-0.45101	-0.146892	0.108074	-0.306407	0.118335	-0.174036	0.00808552	-0.291217	0.012167	0.247277	0.0713232	0.288041	0.207822	-0.01504	-0.125112	-0.295395	-0.169847	0.217288	0.377024	-0.237629	-0.0203545	0.309448	-0.238899	-0.00630556	-0.202002	0.0353276	0.152167	-0.0230525	-0.105024	0.0181704	-0.463288	0.0667845	-0.139225	-0.20958	-0.183316	0.255412	-0.32025	0.468606	0.241525	0.371396	0.263024	-0.220213	0.0986247	0.0427457	-0.218526	0.459697	0.320923
KEGG_TRYPTOPHAN_METABOLISM	0.128907	0.0850582	-0.121084	-0.0581986	-0.0228777	-0.0685233	0.277986	-0.115184	0.113312	-0.240732	0.111227	0.357713	-0.273912	-0.151586	0.365772	-0.0961931	-0.171605	-0.390347	-0.0264698	0.11866	0.354299	-0.122401	0.155459	0.0868344	0.130217	0.0651442	0.0851444	0.0411151	-0.13992	0.167383	0.0378994	-0.185973	0.175156	-0.129655	-0.0943526	-0.0541152	0.150699	-0.174369	-0.029444	-0.199101	-0.0347901	-0.128888	-0.0773075	-0.193706	-0.043666	0.207631	-0.269922	0.170248	0.264695
KEGG_BETA_ALANINE_METABOLISM	-0.15784	0.0309268	-0.0908915	-0.0878408	0.252518	-0.0305873	0.205399	-0.234318	0.0954676	-0.317367	0.0777603	0.401929	0.0531551	-0.0666051	0.310627	0.0333716	0.133911	0.000350253	-0.237615	-0.131122	0.124986	-0.280195	-0.162029	-0.338497	-0.182796	0.290885	-0.153015	0.0738308	-0.308456	0.140942	-0.0642267	0.0222826	0.163478	-0.311381	0.0891943	0.196512	0.178793	0.149312	-0.0430913	-0.200082	-0.0509241	0.0486858	-0.0907757	0.0143066	0.118464	0.0782978	-0.103438	0.214054	0.0838757
KEGG_SELENOAMINO_ACID_METABOLISM	0.0313934	0.371398	0.304087	-0.0135873	0.189796	0.0164357	-0.349969	-0.256358	-0.112698	0.249013	0.0810381	0.0790686	0.16852	0.400114	0.210013	0.136603	0.356652	-0.0932844	0.0784705	-0.0791282	-0.173814	-0.361706	-0.175338	-0.263467	-0.427771	0.140082	-0.321228	0.279826	-0.111195	-0.24478	-0.0803074	-0.273647	-0.286772	0.260245	0.107122	0.0471203	0.175588	-0.0203315	0.0513862	-0.103415	0.168354	0.00210216	0.0809168	-0.35147	0.375185	-0.29793	0.3369	-0.600798	-0.256628
KEGG_GLUTATHIONE_METABOLISM	-0.147049	-6.18077e-05	-0.25299	0.0323415	0.151187	-0.462193	0.130634	-0.403433	-0.25729	-0.264046	-0.000765459	0.253268	-0.206166	0.151955	-0.137848	0.075123	0.0915492	-0.33866	-0.129751	0.106935	-0.034118	-0.162789	0.110173	0.221402	-0.102357	0.434388	0.00279751	0.395357	-0.126551	0.39334	0.290226	0.233116	0.0246058	-0.15161	-0.259587	0.232403	0.109865	-0.100452	0.264925	0.0730672	0.0522796	-0.306022	-0.243911	-0.396768	-0.441821	0.077078	-0.227377	0.288831	0.16301
KEGG_STARCH_AND_SUCROSE_METABOLISM	0.105501	0.0867817	-0.022661	-0.0724899	0.167416	0.188827	0.213897	-0.0251812	-0.0714861	-0.0302758	0.00535418	0.00570831	0.275776	0.156049	-0.313474	0.201165	0.182615	-0.114202	-0.175119	-0.0455486	-0.251775	-0.0468205	0.0243404	0.298893	0.0679143	-0.0734167	0.211927	-0.234253	-0.323551	-0.0156247	0.38292	-0.236475	-0.113203	0.14891	-0.161907	-0.0575224	0.109078	0.16267	-0.230287	-0.159662	0.173541	0.0526213	-0.0560328	0.247065	0.139438	-0.0328925	0.0289709	0.0165729	0.0123056
KEGG_AMINO_SUGAR_AND_NUCLEOTIDE_SUGAR_METABOLISM	0.0095078	0.131773	-0.431883	0.043424	0.0475839	0.0160452	-0.315741	0.194798	-0.241572	-0.327188	-0.275254	0.0917714	-0.392171	0.0806829	-0.127971	0.193949	0.171259	-0.430986	-0.0627299	0.082322	-0.281512	-0.0055032	0.242726	0.30449	0.0355248	0.219119	0.0233629	0.373646	-0.0624934	0.115709	0.406102	-0.109635	0.111565	0.163834	-0.143908	-0.104107	0.139597	-0.020207	0.0182576	-0.372051	0.258906	-0.201439	-0.221554	-0.130201	-0.295135	0.196883	-0.298558	0.261062	0.403326
KEGG_GLYCOSAMINOGLYCAN_BIOSYNTHESIS_CHONDROITIN_SULFATE	-0.112307	-0.427214	0.276121	-0.24773	0.185224	-0.108874	0.196258	-0.459796	0.167221	0.104585	-0.455958	0.338	0.349435	-0.254189	0.0536225	0.319376	0.273253	0.356164	-0.193293	-0.0406177	0.0991291	0.310422	-0.16249	-0.0935013	0.126909	-0.0774651	-0.299334	-0.142131	-0.156397	-0.0252495	-0.0391416	0.416659	-0.305308	0.0979775	-0.0986286	-0.304963	-0.582982	0.486561	0.212319	0.460664	0.00500971	0.0349257	-0.157928	-0.433184	0.268862	-0.301368	-0.0110296	-0.208664	0.178707
KEGG_GLYCOSAMINOGLYCAN_BIOSYNTHESIS_HEPARAN_SULFATE	0.244319	0.139959	-0.0700189	0.101258	-0.00179271	-0.187772	0.105153	-0.289284	0.415574	-0.139782	-0.489717	0.00376404	0.0271975	-0.0646867	0.0236635	0.276411	0.220682	0.161164	-0.00108052	-0.021024	0.22174	-0.132585	0.0260828	-0.184912	0.110135	-0.211806	-0.235448	-0.00692394	-0.0245707	-0.143727	-0.145858	-0.0426729	-0.0396014	-0.117863	0.0734329	0.0379484	-0.102715	0.277094	0.00561487	0.210197	0.0154776	-0.194434	-0.148306	-0.254093	0.287086	0.00824647	0.0885564	-0.150313	0.286955
KEGG_INOSITOL_PHOSPHATE_METABOLISM	0.0961615	0.105431	0.14438	-0.145179	0.225264	0.0456124	0.181428	0.0807691	0.185405	0.213211	0.0931246	-0.030275	0.141525	0.295432	0.197267	0.185528	-0.00316936	0.25872	-0.0114988	-0.136664	0.127955	-0.0240446	-0.160747	-0.259012	0.00765649	-0.194164	0.0988098	-0.241273	0.0317349	0.0543864	-0.183758	-0.291855	-0.207705	0.0731963	0.00442277	-0.27981	-0.0917408	-0.107081	-0.294707	0.0960201	0.00831268	0.173728	-0.0463925	0.0153736	-0.147399	-0.348685	-0.0537746	-0.203398	-0.187629
KEGG_PYRUVATE_METABOLISM	-0.138054	-0.0818833	-0.0621201	0.175754	0.29246	-0.193757	-0.0259351	-0.133723	0.13372	0.0447905	0.230147	0.175295	-0.145001	0.183158	0.120658	0.0769032	0.202046	-0.274862	-0.259991	-0.0113423	-0.121342	-0.321281	0.12318	-0.2156	-0.166995	0.429701	-0.0315224	0.32511	-0.0540932	0.0954918	0.0707964	-0.0577117	-0.0803518	-0.392629	0.288024	-0.268437	-0.0132905	0.131147	-0.0991981	-0.343145	-0.123441	-0.0216169	0.111948	0.120873	-0.0268303	0.104621	-0.261732	-0.0579908	0.111702
KEGG_GLYOXYLATE_AND_DICARBOXYLATE_METABOLISM	-0.111437	0.0984068	0.0188059	-0.196074	0.484837	-0.209802	-0.159181	-0.109991	-0.343874	0.20528	0.342768	0.137409	0.381119	0.399135	-0.0549977	0.27935	0.279499	-0.198183	-0.0552265	0.362995	0.0237761	-0.308736	-0.189898	-0.171415	-0.146438	0.241855	0.0468063	0.350054	-0.166453	-0.204971	-0.0163371	0.340576	-0.186725	-0.22838	0.0644618	-0.451483	-0.261937	0.154177	-0.648714	-0.22502	-0.289458	-0.239707	0.321296	-0.417458	0.0647307	-0.325263	0.0268145	-0.237644	0.272396
KEGG_PROPANOATE_METABOLISM	-0.27516	-0.0977514	-0.0402305	-0.078044	0.234497	0.0618695	0.0293772	-0.291187	0.339893	-0.22206	0.158192	0.167993	-0.126036	-0.00505536	0.250065	0.0558023	0.0950942	-0.201294	-0.0344521	0.28892	0.151345	-0.258994	-0.0834958	-0.200093	-0.176892	0.428578	0.0592659	0.257449	-0.227925	0.0720495	-0.0251633	0.0123539	-0.109766	-0.106378	0.257003	-0.199169	-0.118229	0.192879	-0.0536789	-0.388893	0.125804	-0.319464	-0.0489119	0.0446514	0.0830805	0.00506677	0.0240882	-0.157726	-0.0445274
KEGG_BUTANOATE_METABOLISM	-0.172704	0.00165805	-0.00833785	0.000839077	0.0355819	0.121014	0.161458	0.0100875	0.14836	-0.292513	0.238517	0.177808	-0.215887	-0.0341095	0.27947	-0.249506	0.216191	-0.107801	-0.019103	0.0625503	0.154821	-0.0220457	0.0437708	-0.073611	0.0318411	0.195511	-0.0851895	0.40182	-0.358016	0.173896	0.244409	0.104658	0.0542504	-0.235757	-0.123599	-0.0924701	-0.186946	0.0175397	0.0178861	-0.2967	0.314743	-0.20061	-0.357092	-0.0526733	-0.136936	0.0144766	-0.0824731	0.191943	0.0328681
KEGG_ONE_CARBON_POOL_BY_FOLATE	-0.130903	-0.377355	0.144921	0.195853	0.350557	0.275589	0.185756	0.100597	0.113283	0.206988	0.345607	0.0466572	0.166791	0.444821	0.426145	-0.111727	0.300608	-0.362187	0.0481521	-0.0341958	0.442821	-0.044519	-0.454793	-0.314488	-0.231346	0.169537	0.135966	-0.0598652	-0.408593	-0.0330935	-0.184329	-0.189236	-0.47159	-0.150494	-0.0212126	-0.496806	-0.459129	-0.139444	-0.0624216	-0.359927	0.484332	-0.238706	0.460091	-0.20861	0.497291	-0.36776	-0.00970587	-0.303168	-0.200066
KEGG_FOLATE_BIOSYNTHESIS	-0.559615	0.257514	0.0233593	-0.194838	0.459842	-0.248079	-0.0987421	-0.570468	0.314088	0.555408	0.192498	0.0455336	0.191617	0.0282098	-0.107542	0.235237	0.235176	-0.526855	0.0728032	0.303417	-0.460621	-0.466839	-0.298692	-0.520619	-0.223478	0.107553	-0.0178168	-0.18543	-0.193776	0.28713	-0.0209816	0.151623	-0.407686	-0.428351	0.449264	-0.151725	0.286686	0.371997	-0.333148	0.184178	0.0412156	0.708745	0.19117	0.114599	-0.196694	0.111398	-0.439927	-0.0449453	0.243099
KEGG_RETINOL_METABOLISM	-0.223641	-0.138381	-0.16346	-0.0293685	0.116642	-0.0274207	0.308392	0.186528	0.0589994	0.124449	0.0890348	0.113964	0.122413	-0.123495	-0.117396	0.0666392	-0.0401822	-0.0560862	-0.038108	0.139833	-0.222575	0.0366671	0.056966	0.261829	0.130083	-0.152781	0.115493	0.0714459	0.0107583	0.164271	0.283588	-0.0337652	-0.257559	0.0371185	0.00938828	0.0356647	0.0693146	0.0191135	0.140613	-0.00872115	0.178829	0.0922695	0.146325	0.120366	0.114428	-0.00252149	0.0268851	0.192164	0.174611
KEGG_PORPHYRIN_AND_CHLOROPHYLL_METABOLISM	-0.0465065	-0.184618	-0.12123	0.0579147	0.297462	-0.180307	-0.110836	-0.0875394	-0.137836	0.0385315	0.0819552	0.22869	-0.0920631	-0.00445245	-0.151278	0.109962	0.111728	-0.166083	0.090288	0.129911	0.0582971	0.114118	0.209548	0.0767679	0.347885	0.251338	0.149983	-0.172205	0.055233	0.223986	0.395171	0.0127556	-0.0183948	-0.107637	-0.20363	-0.103485	0.0802603	-0.166175	-0.241946	-0.0511971	0.236205	0.0972528	-0.198333	-0.0460163	0.0151044	0.16591	0.0896956	0.073224	0.0748551
KEGG_TERPENOID_BACKBONE_BIOSYNTHESIS	-0.317813	-0.222983	0.425337	0.0183836	0.519539	0.154184	-0.446486	-0.0953549	-0.206662	0.160307	0.0135948	0.251563	-0.0600255	0.202015	0.175671	-0.325936	0.0638126	-0.203457	-0.293085	-0.125154	0.0317796	-0.453081	-0.340235	-0.42846	-0.343121	0.512102	-0.139554	0.185433	-0.0735856	-0.211317	0.251508	0.42464	0.186086	-0.127747	0.506034	-0.358567	-0.419717	-0.116681	-0.439285	-0.517252	0.0784079	0.0301039	0.420226	-0.109672	0.0323459	0.0232629	-0.172395	0.26091	0.256286
KEGG_NITROGEN_METABOLISM	0.303617	-0.154082	-0.353496	-0.232441	0.264096	0.246	-0.00489148	0.0402772	-0.0466447	-0.0523945	0.189452	0.0724173	0.316979	0.0736768	-0.0710524	0.330082	0.468056	-0.0453759	-0.0361106	0.208657	-0.450405	-0.385499	0.101279	0.0848195	-0.158183	0.130727	0.145395	0.0892384	-0.240671	-0.140885	0.120774	-0.0376523	-0.158173	0.185778	0.200731	-0.103612	0.182069	0.130524	0.350525	-0.0814764	0.33415	0.174715	-0.19402	0.158604	-0.350175	-0.223264	-0.342791	0.0993477	-0.305029
KEGG_SULFUR_METABOLISM	-0.0471353	-0.324437	0.107356	-0.159488	-0.115772	0.267686	0.228313	0.168881	-0.276627	0.372998	0.0744338	0.0680037	-0.013	-0.173876	-0.0652653	0.41925	0.282116	-0.212646	0.47679	0.0896164	0.329309	0.301773	0.0962641	0.14064	-0.105101	-0.238489	-0.0533421	-0.180495	0.101413	0.141198	-0.080811	0.604869	-0.391799	-0.111887	-0.194426	0.217017	0.0492488	0.149467	-0.095302	0.452288	0.310792	-0.246764	-0.336718	-0.55735	-0.554216	-0.319971	0.3166	-0.113927	-0.337595
KEGG_METABOLISM_OF_XENOBIOTICS_BY_CYTOCHROME_P450	-0.233605	-0.087929	-0.352948	-0.00498289	0.227327	-0.179257	0.320896	-0.0197585	-0.0719091	-0.155105	0.228903	0.299704	-0.0203699	-0.0497313	0.0517574	-0.0553413	0.0501605	-0.111535	-0.162111	0.135039	-0.0904756	0.0296725	-0.0161563	0.335529	0.0253832	0.0658449	0.341679	0.00843588	0.053271	0.289214	0.186341	0.0434845	-0.356904	0.148486	-0.116211	0.0707572	0.0838193	0.0531299	0.106371	0.182938	0.362255	0.0154762	-0.0516071	-0.126962	-0.102256	0.0111853	0.0259057	0.178268	0.0920607
KEGG_DRUG_METABOLISM_CYTOCHROME_P450	-0.300852	-0.0396602	-0.355416	-0.0145793	0.198304	-0.178151	0.344466	0.00869497	-0.13873	-0.0481909	0.267827	0.242633	0.0453557	-0.107379	-0.019144	-0.0697665	0.118252	-0.0982695	-0.107779	0.0356949	-0.182167	-0.0771915	-0.107247	0.317411	0.00898758	0.130473	0.335693	-0.00496986	0.112383	0.296295	0.146888	0.0908569	-0.401345	0.21241	-0.0927865	0.109562	0.127697	-0.0314185	0.122892	0.175369	0.330951	-0.0628878	-0.052056	-0.206959	-0.0533949	0.0776658	0.06981	0.220656	0.117748
KEGG_DRUG_METABOLISM_OTHER_ENZYMES	-0.192996	-0.0374307	-0.176253	-0.103494	0.0116061	-0.223115	-0.16694	0.0159147	-0.264956	-0.0237466	-0.0384344	0.0553277	0.00894444	-0.0527805	-0.217966	0.107137	-0.100274	-0.0550047	0.110223	0.166142	-0.166965	-0.0918971	0.0250555	0.11203	0.0337929	0.101259	0.140782	0.215631	0.0424711	0.157087	0.397221	0.197737	0.0926954	0.232032	-0.0155753	0.182917	0.00773884	0.19148	0.0664417	0.00482987	0.370257	-0.0676258	-0.0701112	-0.145236	0.0326056	0.101809	0.108305	0.0905395	0.175381
KEGG_BIOSYNTHESIS_OF_UNSATURATED_FATTY_ACIDS	-0.284296	0.106764	-0.227355	-0.29721	0.205052	0.219017	-0.255022	0.170823	-0.189386	0.0817219	-0.44356	-0.260184	-0.0824779	-0.128443	0.0569784	-0.440698	0.13171	-0.367949	0.206866	-0.198785	0.104101	0.0469969	-0.123336	-0.147666	-0.0585962	0.614243	-0.135427	0.329344	-0.115371	0.141661	0.330532	0.160888	0.122523	0.24308	-0.128464	-0.426226	-0.188108	0.244603	-0.0178768	-0.00161416	0.471013	-0.302663	0.0493944	-0.310638	0.105591	-0.195714	-0.130198	0.0518433	0.408096
KEGG_ABC_TRANSPORTERS	0.0802727	-0.2771	-0.19432	-0.0257528	-0.0502327	0.0791551	-0.0028791	0.130402	0.120075	-0.162945	-0.442208	-0.0086279	0.256427	-0.101352	0.0550981	0.162136	-0.23458	0.238249	-0.235368	0.00085571	0.0580859	0.285652	0.266642	-0.0549519	0.145706	0.195474	0.0555798	-0.25837	-0.207935	0.208948	-0.275589	-0.293672	-0.204471	-0.0731145	-0.114104	0.0793459	0.172339	0.164815	0.224496	0.202495	-0.16888	0.0806423	-0.128707	-0.0900404	-0.13934	0.104231	0.124441	0.015388	-0.0207568
KEGG_RIBOSOME	-0.325949	0.423727	0.0633682	0.0587829	0.299484	0.00854362	-0.418315	-0.253312	-0.0646983	0.184669	0.626752	0.331078	-0.232559	0.451412	0.421431	-0.310254	-0.215622	-0.224232	0.264609	0.153575	-0.527977	-0.336938	-0.591639	-0.0748006	-0.423865	0.176487	-0.00994032	0.237688	-0.251937	-0.13328	0.166878	0.374823	0.173046	0.337937	-0.216864	-0.293119	-0.070567	-0.451422	0.15547	-0.0840667	0.0668941	-0.211394	0.391998	-0.107176	0.466424	-0.374039	0.341828	-0.403363	0.18045
KEGG_RNA_DEGRADATION	0.027166	0.142725	0.218545	0.0268508	0.223607	0.0536363	-0.348954	-0.243099	-0.0839304	0.287445	0.151228	0.0886252	-0.21399	0.432809	0.0749216	-0.186989	-0.268225	-0.212945	0.18311	-0.111232	0.19561	-0.240963	-0.268442	-0.18854	-0.35372	0.165528	-0.0727492	0.28947	-0.210875	-0.123254	0.130429	0.138595	0.170091	0.00640227	-0.00856403	-0.224696	-0.226415	0.149568	-0.261507	-0.175705	0.131999	-0.184602	0.246921	0.0993116	0.305449	0.0509578	-0.174531	-0.234239	0.078522
KEGG_RNA_POLYMERASE	-0.127761	0.337142	0.179382	-0.013595	0.237565	-0.107261	-0.284732	-0.350774	0.0654524	0.312897	0.2423	0.0779062	-0.376913	0.513746	0.0580457	-0.197292	-0.483953	-0.0995345	0.306233	-0.294932	0.366455	-0.304686	-0.383133	-0.132178	-0.32792	0.222651	-0.2804	0.366028	0.145536	-0.0482413	0.417526	0.435422	0.233389	-0.233328	-0.421982	0.167379	-0.479167	-0.386219	-0.00661675	-0.128848	-0.0575421	0.0447288	0.316667	-0.324576	0.119817	0.0646963	0.105301	-0.185364	0.199225
KEGG_DNA_REPLICATION	0.129516	0.0948045	0.452965	-0.123271	-0.0183956	-0.066288	-0.454691	-0.171924	0.167798	0.303484	-0.165658	-0.322959	-0.375334	0.311097	0.36769	0.10135	-0.417633	-0.416539	0.50161	-0.200781	0.65026	-0.397534	-0.363246	-0.393919	-0.522788	0.555409	-0.0617263	0.498901	-0.608851	-0.0632508	0.372911	0.335134	0.545924	0.385787	0.190561	-0.328714	-0.717441	0.253301	-0.108294	-0.483629	0.653213	-0.557289	0.223081	-0.358102	0.037743	-0.220151	-0.162336	-0.234495	-0.151311
KEGG_SPLICEOSOME	0.0741621	0.335881	0.310626	0.265998	0.207558	0.209002	-0.161249	-0.0992208	0.0386456	0.477336	0.386589	0.0811959	-0.0965129	0.392283	0.312796	-0.071429	-0.28048	0.00118474	-0.174798	-0.21412	0.0306417	-0.264307	-0.480122	-0.0496355	-0.38471	0.258956	0.100478	0.117109	-0.307471	0.03243	-0.0904995	-0.0315019	-0.0406894	0.120123	0.0794274	-0.210016	-0.35832	0.0683602	-0.269363	-0.304598	0.215625	-0.0658547	0.21014	0.0819805	0.280746	-0.346856	-0.241133	-0.381908	0.0565511
KEGG_PROTEASOME	-0.226449	0.173204	-0.350397	-0.0547785	0.0973625	-0.427479	-0.480163	-0.32528	-0.252056	0.0586359	0.46938	0.379878	-0.579912	0.292045	-0.0257556	-0.349097	-0.597688	-0.498249	0.0173632	0.0678091	-0.0302199	-0.293138	0.0987899	0.198779	0.0529955	0.489727	0.0524059	0.489877	-0.171693	0.0544661	0.249003	0.268091	0.441602	-0.327596	0.334584	-0.389331	-0.213656	0.126674	-0.0887954	-0.125958	0.338432	0.178519	0.492249	-0.164717	-0.243891	0.306944	-0.388491	0.395695	0.521168
KEGG_PROTEIN_EXPORT	-0.382328	-0.0286015	-0.000389115	-0.192489	0.363207	-0.0707705	-0.19776	-0.0331013	0.0250757	0.358597	-0.00400297	-0.0604831	-0.0139771	0.0392218	0.310913	-0.414065	-0.347184	-0.604374	-0.0876874	0.458795	-0.317508	-0.513161	0.0924909	-0.38157	-0.366553	0.351495	-0.318717	0.431922	-0.295827	-0.0801993	0.205259	0.443743	0.167969	0.0298095	0.180147	0.198631	-0.279934	-0.15725	0.209658	-0.0861393	0.222842	0.0717366	0.569116	0.0347087	-0.15073	0.098337	-0.320553	-0.341623	0.550227
KEGG_PPAR_SIGNALING_PATHWAY	-0.00319353	0.0163102	-0.205711	-0.167467	0.128189	0.0295727	0.047076	0.0386583	-0.0257207	-0.180323	-0.0447697	-0.0180133	0.228952	-0.0602417	-0.0280055	-0.000889308	0.0146351	-0.177755	0.00908998	-0.0188879	-0.140894	-0.0998047	0.198723	-0.0297492	-0.00811828	0.164951	-0.102996	0.0244029	0.16082	0.300984	0.101382	-0.203306	-0.0594877	-0.0907862	0.133467	-0.0811394	0.175183	-0.00500651	-0.0712806	0.0507701	0.00680315	-0.0510842	-0.173978	-0.182883	-0.0837404	-0.00184815	-0.243455	0.141582	0.149765
KEGG_BASE_EXCISION_REPAIR	0.264056	0.330634	0.354662	0.244832	-0.0628427	-0.237138	-0.238125	0.0548709	-0.0173986	0.249081	0.11495	-0.032412	-0.237531	0.28178	0.00192675	0.200773	-0.177807	-0.0336262	0.23926	0.0942614	0.537056	-0.301573	-0.0945999	-0.0952158	-0.08926	0.417	-0.15039	0.225544	-0.479425	-0.182762	0.220843	0.222506	0.198164	0.029965	0.0477628	-0.207266	-0.475505	0.131719	-0.0776018	-0.34677	0.368551	-0.437096	-0.136311	-0.437603	0.0134086	-0.208644	-0.11316	-0.290252	0.0636131
KEGG_NUCLEOTIDE_EXCISION_REPAIR	-0.0785908	0.210178	0.0801646	-0.0546641	-0.0707484	0.0809538	-0.393435	-0.0186856	-0.0997928	0.0208955	0.201382	-0.0965876	-0.425874	0.2242	0.102811	-0.288672	-0.183116	-0.178605	0.417025	0.0414785	0.150247	-0.189061	-0.201462	0.0370333	-0.155213	0.378758	0.0675721	0.374463	-0.509449	-0.200676	0.218368	0.121235	0.318754	0.225648	0.146126	-0.216472	-0.266717	0.0685352	-0.218577	-0.431093	0.532372	-0.311462	0.212179	-0.00185935	0.19038	-0.207752	0.0302208	-0.172712	-0.0959081
KEGG_MISMATCH_REPAIR	-0.0937761	0.313217	0.520262	0.0758149	0.152753	0.12343	-0.437707	0.00390866	0.369292	0.225385	0.189578	-0.095248	-0.301328	0.398183	0.216892	0.227024	0.0172882	-0.0891132	0.364958	-0.339722	0.480123	-0.433297	-0.324256	-0.35106	-0.455151	0.541949	-0.028432	0.406172	-0.679383	-0.355428	0.131323	0.134832	0.383337	0.110569	0.156872	-0.312287	-0.511206	0.0906929	-0.232103	-0.567809	0.430021	-0.374177	0.379527	-0.203836	0.363808	-0.310538	-0.382412	-0.363024	-0.225574
KEGG_HOMOLOGOUS_RECOMBINATION	0.0973158	0.0559314	0.34776	0.0268083	-0.160487	0.0876838	-0.354331	-0.27998	0.252799	0.291925	-0.266879	-0.305767	-0.448315	0.195025	0.158353	-0.0442249	-0.240481	-0.370019	0.49693	-0.0278701	0.437039	-0.30896	-0.392733	-0.251529	-0.391617	0.558447	-0.149152	0.455465	-0.446923	0.0439986	0.411653	0.260094	0.310956	0.332338	-0.0575855	-0.147421	-0.625125	0.0725599	0.361452	-0.32087	0.470046	-0.601392	0.0839354	-0.362345	0.140945	-0.104793	0.260942	-0.270079	0.0645373
KEGG_MAPK_SIGNALING_PATHWAY	0.101263	-0.0130117	-0.08073	-0.104583	-0.0793667	-0.105196	0.0318309	0.131298	-0.0884104	-0.168398	0.109744	-0.169048	0.0741497	-0.124116	-0.174075	-0.0989922	-0.0414372	0.0596259	-0.0256889	0.153739	0.0885862	0.205724	0.145955	0.080909	0.17666	-0.121532	0.0288014	-0.0901385	0.0615543	0.0402267	0.0772323	-0.187118	0.0813299	0.0642447	-0.215717	0.167119	0.0949779	0.0905584	-0.135702	0.0842247	-0.0867325	0.0498992	-0.242842	-0.0136225	-0.179128	0.0564699	0.0660989	0.129318	-0.127022
KEGG_ERBB_SIGNALING_PATHWAY	0.244051	0.0863541	-0.0253051	-0.034764	-0.0571747	-0.144984	0.0222306	0.0271384	0.0819981	-0.109858	0.19684	-0.233588	0.248173	-0.215728	-0.0900572	0.00512401	-0.105046	0.0647338	-0.169942	0.0173178	0.0893307	0.121708	0.0919661	-0.080696	-0.125896	-0.118916	-0.0816181	0.104791	-0.159732	0.0868297	0.0113624	-0.186928	-0.0388637	-0.0135015	-0.112261	0.00607565	0.0996428	0.0703483	-0.243681	-0.00470666	-0.182532	-0.0934967	-0.0732537	0.171157	-0.120501	0.0880251	0.0356724	0.0414413	-0.129573
KEGG_CALCIUM_SIGNALING_PATHWAY	0.190657	-0.218844	-0.106841	0.0558713	-0.0475863	0.00143983	0.283362	0.307444	0.0110715	-0.159089	-0.0425659	-0.0626155	-0.0253516	-0.229931	0.0523289	-0.00750116	0.186807	0.151897	0.0722149	0.0143262	0.0680208	0.169931	0.0198044	0.0566059	0.151226	-0.109716	-0.0140909	-0.166282	0.0586867	-0.0351807	0.0318762	-0.192227	0.00517306	0.230446	-0.0703273	0.0477778	-0.0191687	-0.1627	0.0449246	0.141426	0.128747	0.0483512	-0.223473	-0.176423	-0.281726	0.142349	-0.0420254	0.286913	-0.0672626
KEGG_CYTOKINE_CYTOKINE_RECEPTOR_INTERACTION	0.00819778	-0.19211	-0.257826	-0.300724	-0.277497	-0.286802	-0.129302	0.287205	-0.310262	-0.347979	-0.00404208	0.0911144	0.107426	-0.28707	-0.250778	-0.0534092	-0.0124928	-0.216979	-0.14984	-0.0912451	-0.120894	0.384839	0.28297	0.170363	0.38673	-0.285244	0.340422	-0.148532	0.378831	0.131147	0.0438498	-0.245575	0.149417	0.0635204	-0.124426	0.089312	0.443142	-0.0276363	0.107912	0.213645	-0.288676	-0.0156906	-0.346165	0.167616	-0.348188	0.220566	-0.113233	0.315715	0.0975722
KEGG_CHEMOKINE_SIGNALING_PATHWAY	-0.00444919	-0.138707	-0.255714	-0.229239	-0.183375	-0.269671	-0.125339	0.0548541	-0.265466	-0.258	0.0547097	-0.0888222	0.197448	-0.205277	-0.29984	-0.0118111	-0.0927621	-0.149719	-0.282449	-0.138639	-0.0857517	0.3249	0.30781	-0.0734229	0.283041	-0.0681656	0.282239	-0.0379371	0.389163	0.182514	-0.0328008	-0.272322	0.190991	0.033104	-0.0565757	0.118856	0.373566	0.0915236	0.0300312	0.247933	-0.319213	0.048871	-0.293875	0.0642816	-0.401212	0.108718	-0.182234	0.261856	0.203505
KEGG_PHOSPHATIDYLINOSITOL_SIGNALING_SYSTEM	0.257593	0.0644835	-0.0527558	-0.10467	-0.0397568	0.00492883	0.199565	0.175265	0.162108	0.0455727	-0.0187383	-0.120664	0.0929349	0.0179044	0.0815766	0.0633401	-0.0379573	0.24616	-0.125301	-0.185153	0.0685682	0.053353	0.0177717	-0.158597	0.268835	-0.069822	0.103713	-0.24093	-0.00607397	0.202326	-0.167505	-0.31662	0.0573843	0.239703	-0.101047	-0.185815	-0.011033	-0.0901642	-0.239317	0.208327	0.0259684	0.174535	-0.104098	0.0612769	-0.249715	-0.106914	-0.101699	-0.0926671	-0.0200978
KEGG_NEUROACTIVE_LIGAND_RECEPTOR_INTERACTION	0.0514893	-0.151901	-0.157326	0.0160493	-0.109929	-0.0680263	0.0534586	0.0910722	-0.0641074	-0.161391	0.12669	0.137199	-0.0203416	-0.244847	-0.176719	-0.172696	0.0332572	0.105267	0.195487	0.254668	0.163512	0.291442	0.214328	0.262563	0.23654	-0.0967793	-0.0754051	-0.0467077	0.283792	-0.228443	-0.0250273	-0.111015	-0.0304584	-0.0235627	-0.0808236	0.119318	0.0194731	-0.176577	0.120065	0.0019915	-0.11636	-0.0768564	-0.118063	0.0910932	-0.13157	0.167439	0.11476	0.0232407	-0.0707283
KEGG_CELL_CYCLE	-0.0796942	0.155302	0.265481	0.0726481	0.06701	-0.092036	-0.252249	-0.00460852	0.12526	0.421509	0.126581	-0.341602	-0.0255234	0.120575	0.263975	-0.085313	-0.180399	-0.227211	0.257074	0.114546	0.280779	-0.321168	-0.293787	-0.248209	-0.397427	0.342888	0.0855243	0.032993	-0.395529	0.0395032	0.162744	0.0862	0.230994	-0.066242	0.159173	-0.224257	-0.393468	0.14627	-0.183145	-0.222335	0.281413	-0.0324521	0.274098	0.00896861	0.0137866	-0.236106	-0.0887155	-0.276913	-0.234028
KEGG_OOCYTE_MEIOSIS	-0.101771	-0.0049805	0.0496355	0.0677566	-0.0236765	-0.010629	-0.0166116	0.0081993	0.111011	0.162915	0.0290083	-0.347674	-0.108579	-0.0634095	0.101758	-0.0962402	-0.161641	-0.0733866	0.154245	0.0269729	0.130881	-0.137754	-0.0926079	-0.139214	-0.182322	0.280567	0.0768969	0.222267	-0.200519	0.114035	0.217933	0.060824	0.181974	0.0887987	0.00487454	-0.057097	-0.193117	0.00914906	-0.0993998	-0.0766517	0.0850094	0.0513663	0.0918664	-0.151901	-0.145626	-0.0494758	-0.040244	0.0457357	-0.142745
KEGG_P53_SIGNALING_PATHWAY	-0.0449612	-0.0132761	-0.0173426	-0.0872842	-0.0614986	-0.0775331	-0.170337	0.0991765	-0.0648346	-0.015488	0.214219	-0.0930593	0.227298	-0.134797	0.020463	-0.0930334	0.301328	-0.0173782	0.0454357	-0.0388789	-0.143236	0.0411006	0.114436	-0.297456	-0.0577699	-0.0745936	0.355	-0.248109	-0.269536	-0.227515	0.0592937	0.00476972	0.140756	0.128373	0.0923197	-0.148723	0.0970791	-0.00768896	-0.238168	0.0559402	0.223815	0.104308	-0.0645724	0.104062	-0.245047	-0.061805	-0.032625	-0.136189	-0.209729
KEGG_UBIQUITIN_MEDIATED_PROTEOLYSIS	-0.0279701	0.16209	0.247419	0.192299	0.0884903	0.236563	0.0262359	0.0497479	0.110133	0.263085	0.213497	-0.277232	0.15787	-0.0424992	0.0747399	-0.124293	-0.0165459	-0.0399117	-0.100811	-0.107208	0.0618841	-0.114721	-0.11149	-0.144232	-0.237893	0.0185784	0.00357634	-0.10011	-0.205159	-0.178487	0.047499	-0.167062	-0.028594	-0.0528098	-0.00811837	-0.0888767	-0.0324694	0.0268375	-0.137347	-0.113978	-0.0258335	0.0325358	0.152295	0.0754825	0.0824456	-0.0592351	0.01408	-0.29661	-0.11081
KEGG_REGULATION_OF_AUTOPHAGY	-0.310179	-0.273279	-0.175509	-0.167222	-0.0138894	0.02377	0.205725	-0.0907924	-0.0594996	-0.131321	0.203371	-0.0656699	0.0202566	-0.10622	-0.0116734	-0.212533	-0.101412	0.0134234	-0.0589286	0.10741	0.0584705	-0.121589	0.275459	0.245899	0.269947	0.101906	0.255392	0.0821955	0.0697721	-0.250089	0.17866	0.201945	-0.0115143	0.0315227	0.016225	-0.0105782	0.0537202	0.00796795	-0.0254748	-0.270782	0.0583424	0.050751	0.0188214	0.356527	-0.154618	0.0668851	0.0404387	-0.0788759	-0.13674
KEGG_ENDOCYTOSIS	0.0752773	0.120106	0.00686052	-0.0240076	0.0703628	-0.174294	0.0244931	0.0837029	-0.0905088	-0.193361	0.0567434	-0.0694793	0.09598	-0.0773648	-0.0702807	0.048159	0.0248935	-0.0296242	-0.220956	-0.0719553	-0.107796	0.158826	0.139478	-0.054642	0.20677	-0.220391	0.0906095	0.103183	0.154641	0.122416	0.163488	-0.0451947	0.0650926	-0.00867912	0.0166167	-0.0291997	0.230684	0.0755892	-0.166769	0.103491	-0.0459912	0.0723831	-0.101711	0.152754	-0.204165	0.00245044	-0.0840893	0.0350166	0.0348952
KEGG_PEROXISOME	-0.0674127	-0.0730091	-0.3332	-0.111763	-0.160244	-0.188093	-0.277931	-0.179187	0.217673	-0.25988	-0.181431	0.207968	-0.412933	0.0390519	-0.170456	-0.111118	-0.0156057	-0.182765	0.187861	0.0391479	0.201945	-0.171537	0.240618	-0.0197504	0.0434333	0.352816	-0.148056	0.274809	0.0829589	0.153666	0.30022	0.142561	0.165676	-0.169355	0.100987	0.106661	0.206244	-0.163213	0.2087	-0.107836	0.0747132	-0.142919	-0.347138	-0.0809434	-0.235659	0.195805	0.182147	0.276794	0.334177
KEGG_MTOR_SIGNALING_PATHWAY	0.175673	0.132124	-0.0412638	-0.114717	-0.0789972	-0.149882	0.248661	-0.0309248	-0.139961	-0.15681	0.251439	-0.292116	0.0611587	-0.145976	-0.217514	0.049675	-0.127338	-0.117535	-0.0539146	-0.254933	0.126136	-0.0910836	0.135261	-0.137071	-0.0113177	0.0313323	0.0932769	0.0568804	0.0519246	0.115345	0.116765	-0.0893138	0.0445282	0.140223	-0.0428615	0.180679	0.230205	0.0386315	-0.123007	0.225812	-0.0890404	-0.089677	-0.0019318	0.110007	0.0746661	0.077282	-0.00747219	-0.113606	-0.104032
KEGG_APOPTOSIS	0.153573	0.114024	-0.288053	-0.3277	-0.246821	-0.210392	-0.100647	0.228696	-0.311834	-0.18949	0.0769379	-0.250003	0.0873595	-0.388473	-0.336634	-0.0434412	-0.0445396	-0.222909	-0.105961	-0.186766	-0.029476	0.261588	0.377971	-0.0404762	0.231913	-0.163488	0.1841	0.063638	0.14152	0.0292584	0.311915	-0.0597852	0.358251	-0.140496	-0.119633	0.0894835	0.326289	-0.046744	-0.10889	0.163327	0.0293104	-0.050314	-0.36659	-0.0167633	-0.364696	0.205115	-0.0340903	0.167226	0.0678307
KEGG_VASCULAR_SMOOTH_MUSCLE_CONTRACTION	0.160632	-0.0324161	-0.0634235	0.260381	-0.0749953	0.0525236	0.274619	0.263021	0.175297	-0.0311325	0.217173	-0.0489622	0.105212	-0.122262	0.0878673	0.0514396	0.250405	0.136996	-0.0469584	-0.2778	-0.0416379	0.0644255	-0.122624	-0.159895	-0.00352387	-0.211182	-0.00324673	-0.233085	0.132329	-0.192906	-0.258235	-0.240493	-0.025436	0.0833537	-0.0815071	0.00645826	0.136127	-0.0681638	0.0198161	0.00281675	-0.0716052	0.0348781	-0.167938	-0.0414296	-0.238816	-0.0619081	-0.0162458	0.0903065	0.045326
KEGG_WNT_SIGNALING_PATHWAY	0.104865	0.0917371	-0.081009	-0.151531	-0.0465694	-0.00527434	0.183216	0.0631428	0.043044	0.0110422	-0.0363038	-0.232637	0.1885	-0.109156	0.123424	-0.0140565	-0.00353327	0.283238	-0.0920066	-0.0264908	0.0360151	-0.0420756	-0.11172	-0.102103	-0.0656566	-0.118878	0.0734148	-0.101959	0.0708391	-0.0588046	0.080038	-0.167184	0.0555884	-0.0523511	-0.217506	0.142394	-0.146038	0.0682696	-0.210763	0.0294303	0.009864	-0.0113749	0.0267053	-0.0720694	0.116858	-0.179516	0.280174	-0.0620374	-0.168138
KEGG_DORSO_VENTRAL_AXIS_FORMATION	0.16725	-0.0898254	-0.250251	-0.0668934	-0.252419	0.184079	-0.163753	0.307318	0.0718723	-0.210377	-0.111965	-0.278058	0.142228	0.0151488	-0.156233	0.114624	0.2727	0.225103	0.202852	0.015449	0.366734	0.349013	-0.0428083	0.0444982	-0.196906	-0.160361	0.231521	-0.117297	-0.0478798	0.076569	0.0706236	-0.330924	-0.238277	0.115454	-0.218807	0.147964	0.0997466	0.197822	0.0318398	0.05167	-0.128854	-0.312422	-0.381627	0.200805	-0.494172	0.0892776	-0.0253015	0.134731	-0.254456
KEGG_NOTCH_SIGNALING_PATHWAY	0.311705	-0.144091	0.0982904	-0.0786835	-0.270849	-0.165084	0.215765	0.474077	0.216716	-0.276226	-0.166798	-0.0204588	0.374139	-0.0587218	-0.325418	-0.070395	0.019654	0.222808	-0.0234781	-0.123335	0.129425	0.0725961	-0.038736	-0.0930119	-0.206527	0.172102	-0.0799278	0.0696546	0.0301357	0.35978	-0.0739178	-0.140702	0.176232	-0.17635	-0.111227	0.0691806	-0.126228	0.184142	-0.261122	0.252441	0.0631339	-0.324444	-0.173919	-0.118997	-0.211968	-0.397928	0.0754685	0.241019	-0.230058
KEGG_HEDGEHOG_SIGNALING_PATHWAY	0.0744131	0.107856	0.0739787	-0.254528	-0.0610144	0.0804184	0.126516	-0.0603744	-0.00974351	-0.070042	-0.0685801	-0.288907	0.374109	-0.207582	0.0147974	-0.0717687	-0.156368	0.272215	-0.15784	0.0896026	-0.00242083	-0.038086	-0.12888	-0.0555995	0.0475297	0.0346226	-0.1248	-0.0464129	-0.221013	0.19569	-0.104687	0.0328824	-0.10805	0.200113	-0.339796	0.28024	-0.2235	0.163569	0.0274358	0.425342	-0.0851038	0.237787	0.208046	-0.272202	0.0956288	-0.181821	0.21685	0.018328	-0.208907
KEGG_TGF_BETA_SIGNALING_PATHWAY	-0.137758	0.0421059	0.128592	-0.204465	-0.121066	0.220779	0.253089	0.296227	0.111264	0.182352	0.11115	-0.144458	0.25156	0.0737871	0.136516	-0.175054	0.0813438	0.123741	0.0918503	-0.0446115	-0.212831	-0.143426	-0.291511	-0.152951	-0.0850151	-0.187264	0.321751	-0.299604	-0.0523477	-0.130023	-0.26129	-0.158203	-0.323458	0.0575075	-0.041042	0.0593288	0.114344	0.192606	-0.150815	0.158081	-0.0840997	0.290105	0.0848637	0.0140097	0.0490585	-0.114883	0.256677	0.103017	-0.322888
KEGG_AXON_GUIDANCE	0.298849	0.0821683	0.181369	0.0136461	-0.0895422	-0.0325061	0.328572	0.190884	0.211166	-0.140076	0.0801641	-0.184394	0.320284	-0.165221	0.130346	0.266945	0.143555	0.233669	-0.0388908	-0.0489046	0.102521	0.098741	-0.0850582	-0.182473	0.0981909	-0.390664	0.0483128	-0.184063	0.0541333	-0.025635	-0.0463216	-0.312514	-0.153962	-0.219083	-0.0382464	-0.0164975	-0.0510808	0.102527	-0.192072	0.143237	-0.0971171	0.0477194	-0.117517	-0.0373368	0.152134	-0.161843	-0.0213539	0.0664472	-0.230629
KEGG_VEGF_SIGNALING_PATHWAY	0.279505	0.0735281	0.0574307	-0.102854	0.0982091	-0.129665	-0.0899867	-0.00721079	0.0251817	-0.0745835	0.11817	-0.179043	0.131674	-0.105608	-0.308713	0.0634	0.106835	0.0433962	0.0851592	0.0676942	-0.0926751	0.0216976	0.14035	-0.116708	0.0456232	-0.199059	-0.16466	0.0699735	0.0974568	-0.00321092	0.0271904	-0.00925006	-0.0788344	-0.0746992	-0.0847396	0.144005	0.0768213	0.0172292	-0.126351	0.100936	0.0239408	0.0841427	-0.200939	-0.240538	-0.154265	0.0598322	0.0178523	0.00945232	-0.133683
KEGG_FOCAL_ADHESION	0.303868	0.08383	0.0170973	0.167821	-0.186675	0.0255609	0.294518	0.298202	0.0403563	-0.29642	-0.0848057	-0.269629	0.343765	-0.133491	0.0403639	0.0911346	0.36263	0.0391878	0.048167	-0.144956	0.0474524	0.0431432	0.0820173	-0.00367189	0.100907	-0.320832	0.225597	-0.143531	-0.063705	0.051218	0.154341	-0.378119	-0.0308289	-0.179354	-0.173367	0.0644964	0.102677	0.0191428	-0.109225	0.109427	-0.123208	-0.0325311	-0.256294	0.258368	-0.338915	-0.17603	-0.0765782	0.267993	-0.203753
KEGG_ECM_RECEPTOR_INTERACTION	0.343411	-0.131967	0.160884	0.205425	-0.241112	0.201492	0.378602	0.433015	0.15276	-0.289349	-0.234738	-0.217536	0.466479	-0.0705996	0.324284	0.192254	0.474312	0.195381	0.2272	-0.171683	0.0296342	0.0991579	0.187289	0.133837	0.184206	-0.406575	0.203149	-0.355067	-0.0724695	0.055025	-0.0257566	-0.420243	-0.240265	-0.0438736	-0.32661	0.0941979	-0.146856	0.0652654	0.0287341	0.285304	0.0606103	0.00158167	-0.272513	0.233506	-0.36087	-0.272835	-0.126546	0.425523	-0.270378
KEGG_CELL_ADHESION_MOLECULES_CAMS	-0.0630842	-0.262107	-0.215976	-0.296785	-0.08128	-0.341091	0.286641	0.159066	-0.257008	-0.300732	0.0447519	0.132595	0.198936	-0.263482	-0.0182556	0.080217	-0.0301106	-0.152999	-0.365846	-0.358579	-0.198461	0.349832	0.236139	0.0819372	0.307505	-0.178489	0.359566	-0.394358	0.325332	0.301472	-0.220522	-0.253216	0.172249	-0.24621	0.117818	-0.00305644	0.388815	0.255003	0.136727	0.368751	-0.242278	0.273531	-0.222445	0.221753	-0.307971	0.193017	-0.290519	0.306407	0.308112
KEGG_ADHERENS_JUNCTION	0.145571	0.27885	0.103103	0.000169011	-0.0759499	-0.045965	0.187549	0.205103	0.19168	-0.0790132	-0.0523081	-0.2791	0.234289	-0.172064	-0.0416509	0.0448893	0.0406552	0.0645766	-0.195054	-0.122205	0.01189	0.110586	0.039859	-0.120524	0.145982	-0.233248	0.168827	-0.125619	0.163991	-0.0380465	0.0225116	-0.394809	-0.0977213	-0.13086	-0.0638164	0.165269	-0.077779	0.14038	-0.14494	0.0436892	-0.146691	-0.0131802	-0.182351	0.185314	-0.192951	-0.242231	0.143793	-0.0882279	-0.204068
KEGG_TIGHT_JUNCTION	0.159541	0.187379	0.0301515	0.0349691	0.16634	0.0401235	0.361771	0.0663411	0.0958967	0.0121936	0.293538	-0.217461	0.207679	-0.0929528	-0.0257057	-0.00761855	0.190821	0.112075	-0.147638	-0.16582	-0.0282977	0.115631	-0.0241707	0.0059468	0.113778	-0.0593077	0.0899507	-0.103311	-0.0694475	0.0710007	-0.0348781	-0.188539	-0.268383	-0.213688	0.0962753	-0.110417	0.0138634	0.0977612	-0.253696	-0.161848	-0.252059	0.332789	0.104421	-0.00478936	-0.157516	0.0179985	-0.00287127	0.225354	-0.0746221
KEGG_GAP_JUNCTION	0.293276	0.30059	0.148309	0.116876	0.0369886	0.0360955	0.148066	0.168787	0.205491	-0.0339289	-0.135146	-0.239905	0.145849	-0.0925637	0.0736569	0.0242916	0.1034	0.211586	-0.0258969	-0.123465	-0.0289956	-0.094765	-0.142497	-0.280332	-0.0562468	-0.127647	0.187156	-0.039383	-0.116915	0.108886	0.0275177	-0.230682	-0.0169916	0.0439557	-0.186322	-0.0671986	0.111358	0.0865989	-0.00689597	0.0728771	-0.118301	0.202971	-0.0676517	0.166264	-0.204659	-0.199306	-0.205042	0.104253	-0.0182951
KEGG_COMPLEMENT_AND_COAGULATION_CASCADES	0.0287069	-0.334827	-0.392999	-0.271349	-0.155493	-0.284728	0.117762	0.398974	-0.314483	-0.406638	0.135102	-0.0143344	-0.0621929	-0.183288	-0.284478	0.0791427	0.14561	-0.42362	-0.14371	-0.0341663	-0.0304013	0.275607	0.373925	0.274051	0.417632	-0.240064	0.150461	-0.34746	0.298499	0.20236	0.0316869	-0.0816193	0.0937083	-0.126695	-0.214123	0.0712337	0.484207	0.188724	0.280743	0.190732	0.135462	-0.127162	-0.457072	0.368408	-0.456336	0.447603	-0.139349	0.456188	0.325593
KEGG_ANTIGEN_PROCESSING_AND_PRESENTATION	-0.128833	-0.214084	-0.40461	-0.286831	-0.0933168	-0.414355	-0.0394886	0.130791	-0.401697	-0.308607	0.104524	0.218365	-0.124492	-0.313647	-0.264875	0.0429215	-0.316526	-0.446968	-0.236954	-0.216199	0.0286653	0.337065	0.469472	0.307015	0.42392	0.194812	0.344703	-0.136986	0.373921	0.372273	-0.00647839	-0.258642	0.419461	-0.189782	0.0633165	-0.0688246	0.336522	0.293909	0.103789	0.424676	-0.230962	0.105481	-0.236586	0.138499	-0.535373	0.296626	-0.252311	0.0953903	0.359752
KEGG_TOLL_LIKE_RECEPTOR_SIGNALING_PATHWAY	-0.15497	-0.208693	-0.366377	-0.348768	-0.281696	-0.451405	-0.0805882	0.0569284	-0.374804	-0.412766	0.0137778	0.0461217	-0.156272	-0.294915	-0.422377	-0.17167	-0.210278	-0.43064	-0.142972	-0.0946232	0.046247	0.332526	0.440697	0.272658	0.424284	0.0450372	0.229912	0.0134231	0.382864	0.229406	0.0348198	-0.0451459	0.381412	0.0505098	-0.153367	0.228651	0.383466	0.0720582	0.134912	0.152042	-0.157255	-0.164481	-0.438626	-0.0244561	-0.523789	0.46994	0.076828	0.302959	0.275765
KEGG_NOD_LIKE_RECEPTOR_SIGNALING_PATHWAY	-0.0347771	0.0405304	-0.318527	-0.419912	-0.156885	-0.449673	-0.185205	0.250482	-0.417766	-0.371052	0.383651	-0.219197	0.279245	-0.363874	-0.421614	-0.0343753	-0.218048	-0.456314	-0.281067	-0.0856422	-0.108913	0.374646	0.435731	0.136746	0.39455	-0.0581349	0.350072	0.121469	0.238861	0.257765	0.134868	-0.182727	0.468511	0.101564	-0.160801	0.158298	0.522514	-0.031981	-0.101899	0.202378	-0.170229	-0.210201	-0.47383	0.0343591	-0.571173	0.414668	-0.047701	0.340427	0.0803257
KEGG_RIG_I_LIKE_RECEPTOR_SIGNALING_PATHWAY	-0.253404	-0.210553	-0.250491	-0.279938	0.0163205	-0.257037	0.0881926	0.00413009	-0.280713	-0.220011	0.0965371	-0.0804785	-0.016164	-0.106087	-0.219333	-0.130915	-0.107098	-0.271653	-0.013882	-0.0693565	0.0767299	0.339974	0.457011	0.235459	0.414084	0.00164912	0.116193	0.0938466	0.258993	0.0497881	0.0861903	0.160549	0.208274	-0.0306262	-0.142857	0.084422	0.113654	-0.0226598	-0.0108173	0.10605	-0.267268	-0.195023	-0.207747	-0.122422	-0.38648	0.341007	0.179396	0.164874	-0.0451287
KEGG_CYTOSOLIC_DNA_SENSING_PATHWAY	-0.276722	-0.0432414	-0.393702	-0.21112	-0.0262213	-0.104086	-0.0336088	-0.0866161	-0.278121	-0.228291	0.296282	0.130698	-0.083997	0.0272222	-0.389172	-0.124101	-0.301097	-0.310783	-0.25153	-0.36419	0.271106	0.312101	0.399311	0.356409	0.350553	0.136956	0.142305	0.115926	0.380437	0.149408	0.168623	0.00377944	0.342669	0.000736412	-0.121352	0.0609789	0.0104892	0.0924322	0.0241495	0.102297	0.153228	-0.162772	-0.213666	-0.220476	-0.418842	0.346845	-0.140426	0.195593	0.168172
KEGG_JAK_STAT_SIGNALING_PATHWAY	-0.0150192	-0.178576	-0.21705	-0.2547	-0.219337	-0.216617	-0.0559579	0.256787	-0.101554	-0.22998	0.0649307	0.0232761	0.156628	-0.302218	-0.226549	-0.0733955	-0.0635956	-0.108955	-0.0510268	0.0872583	0.0308607	0.369571	0.365485	0.161171	0.279313	-0.29424	0.227604	-0.103094	0.260135	-0.112655	-0.0747526	-0.283941	0.102229	0.0104589	-0.0860804	0.170152	0.283696	0.0760311	-0.0802352	0.0336536	-0.284294	-0.0326464	-0.271892	0.158284	-0.30122	0.320955	0.0105714	-0.0543525	-0.128693
KEGG_HEMATOPOIETIC_CELL_LINEAGE	0.0903951	-0.22285	-0.347824	-0.281259	-0.308819	-0.480822	0.0632021	0.267047	-0.412527	-0.378076	-0.00961204	-0.208452	0.299552	-0.322508	-0.322847	0.0877815	-0.140464	-0.280383	-0.229826	-0.287831	-0.182405	0.382583	0.353926	0.171315	0.394475	-0.216394	0.352405	-0.161979	0.471857	0.291412	-0.116437	-0.275162	0.310871	-0.0114087	0.0254324	0.152187	0.522579	0.216043	0.169351	0.379715	-0.409409	0.111302	-0.403103	0.188478	-0.402488	0.340229	-0.255259	0.220846	0.234884
KEGG_NATURAL_KILLER_CELL_MEDIATED_CYTOTOXICITY	-0.0426987	-0.154052	-0.22419	-0.319343	-0.156352	-0.282279	-0.0925633	0.03651	-0.345548	-0.288585	0.0663894	-0.0914221	-0.0694786	-0.385632	-0.326055	-0.0199527	-0.204677	-0.268986	-0.18157	-0.128582	-0.0371123	0.38904	0.399005	0.171742	0.382018	-0.0837419	0.200812	0.130098	0.396741	0.240594	0.141371	-0.178923	0.348496	0.058197	-0.0381772	0.15031	0.276683	0.272801	-0.0141201	0.368503	-0.130631	0.0820017	-0.307544	0.0700502	-0.418184	0.261573	-0.0151608	0.0937332	0.177991
KEGG_T_CELL_RECEPTOR_SIGNALING_PATHWAY	0.0148056	-0.0182394	-0.195887	-0.245458	-0.105674	-0.416696	0.0411849	0.108292	-0.230073	-0.170181	0.339541	-0.24017	0.25005	-0.282112	-0.340038	0.119433	-0.179257	-0.12712	-0.30238	-0.181538	-0.137571	0.355684	0.291487	-0.076397	0.136879	-0.089603	0.248396	-0.0129813	0.259354	0.233357	-0.0575932	-0.21848	0.311755	-0.116055	0.0785928	-0.0103122	0.390014	0.181425	-0.3101	0.315834	-0.272571	0.177645	-0.273829	0.172054	-0.309667	0.160321	-0.109639	0.0844787	0.0275006
KEGG_B_CELL_RECEPTOR_SIGNALING_PATHWAY	0.123985	-0.0699733	-0.272762	-0.301622	-0.305574	-0.402369	-0.0607223	0.0492463	-0.340996	-0.25075	0.080562	-0.328627	0.179464	-0.38207	-0.463814	0.220037	-0.170852	-0.268683	-0.317688	-0.0475488	0.0960559	0.338922	0.377279	-0.0634262	0.329313	-0.140473	0.224467	0.265153	0.393167	0.320587	0.138395	-0.252627	0.35744	-0.0815798	-0.15624	0.268309	0.361842	0.227426	-0.179893	0.247356	-0.199055	0.0837552	-0.344441	0.00958822	-0.3964	0.332362	0.0411718	0.144705	0.191127
KEGG_FC_EPSILON_RI_SIGNALING_PATHWAY	0.139596	-0.15898	-0.20175	-0.265101	-0.226095	-0.336361	-0.00922853	-0.00805871	-0.151458	-0.26586	-0.0251878	-0.162042	0.162421	-0.223111	-0.258838	-0.0686895	-0.144523	-0.0895484	-0.0325032	0.0691213	0.00665473	0.27413	0.308041	-0.0457892	0.194138	-0.0299292	-0.136766	0.170883	0.319564	0.0973562	-0.0573119	-0.162557	0.145881	0.0547291	-0.138865	0.319931	0.254744	0.0823286	-0.06961	0.119689	-0.217748	0.0486296	-0.235908	-0.163398	-0.384526	0.24568	0.250509	0.102793	-0.0786734
KEGG_FC_GAMMA_R_MEDIATED_PHAGOCYTOSIS	0.311686	0.058243	-0.121923	-0.032345	-0.110167	-0.232774	0.142083	0.0175634	-0.203787	-0.149295	0.135887	-0.283777	0.282689	-0.22885	-0.221243	0.305852	0.0493935	0.00355042	-0.320779	-0.224137	0.0412256	0.204733	0.282025	-0.0837439	0.181437	-0.227568	0.228065	0.0422676	0.307677	0.0824814	0.108213	-0.360037	0.180719	-0.169016	-0.0415111	0.125406	0.267371	0.0741119	0.0441262	0.0873324	-0.271287	0.0351057	-0.275665	0.0427925	-0.375216	0.147309	-0.0815595	-0.0284929	0.113834
KEGG_LEUKOCYTE_TRANSENDOTHELIAL_MIGRATION	0.224848	-0.0267125	-0.193772	-0.036185	-0.0258535	-0.269402	0.274033	0.289633	-0.181986	-0.313578	0.0174812	-0.140498	0.276535	-0.175403	-0.214215	0.201719	0.300676	-0.174271	-0.28777	-0.257825	-0.170665	0.163707	0.134354	-0.0789087	0.195334	-0.261993	0.394709	-0.036531	0.0235288	0.123302	-0.0350062	-0.340619	-0.0972129	-0.22729	0.224489	0.0127232	0.342478	0.0864798	0.102741	0.116358	-0.313561	0.275159	-0.202776	0.271519	-0.359181	0.0173692	-0.133181	0.203403	0.0809347
KEGG_INTESTINAL_IMMUNE_NETWORK_FOR_IGA_PRODUCTION	-0.206434	-0.472607	-0.57182	-0.161967	-0.41847	-0.395797	0.189601	0.268199	-0.477486	-0.387956	0.15243	0.384792	0.158189	-0.417138	-0.425009	0.016451	-0.309053	-0.357935	-0.501487	-0.481544	-0.234737	0.506053	0.252927	0.273125	0.375249	-0.0172752	0.549478	-0.502333	0.445844	0.300892	-0.399885	-0.381996	0.484146	-0.192886	0.0578995	0.125587	0.624178	0.229904	0.273727	0.429261	-0.257043	0.207425	-0.244548	0.307523	-0.518314	0.318845	-0.18946	0.395705	0.476628
KEGG_LONG_TERM_POTENTIATION	0.153119	0.0204994	-0.115469	-0.109804	0.00198346	0.0223871	0.191439	0.130454	0.0375132	-0.0140281	0.100753	-0.344941	0.0966179	-0.0119849	0.0236039	0.0517207	0.0441473	0.141901	-0.172716	-0.215676	-0.0648668	0.0144237	-0.0578523	-0.108362	0.0100753	-0.0832894	0.163268	-0.0616602	-0.170976	0.104799	0.0439953	-0.333433	0.0026546	0.1532	-0.035282	0.0685773	0.191265	0.18075	-0.190642	0.127234	-0.0435497	0.236451	0.0131123	-0.0368036	-0.0271304	-0.090874	-0.235681	-0.0257289	-0.157793
KEGG_NEUROTROPHIN_SIGNALING_PATHWAY	0.124631	0.208503	-0.216124	-0.0831151	-0.0998887	-0.244971	0.0545232	0.0269388	-0.0471085	-0.232981	-2.16378e-05	-0.277016	0.0649221	-0.194148	-0.13882	-0.051031	-0.0185829	-0.0313676	-0.181737	-0.154589	0.0589811	0.252781	0.176968	0.000268639	0.125768	0.0429655	0.131442	0.0730556	0.0327201	0.193744	0.153546	-0.227881	0.256261	-0.1193	-0.105168	0.125482	0.201175	0.0488659	-0.122443	0.0800375	-0.142383	-0.0663387	-0.17868	0.0843763	-0.229394	0.106062	-0.0482088	0.0262158	0.0942227
KEGG_LONG_TERM_DEPRESSION	0.147022	-0.00696881	0.146906	0.0675048	0.041269	0.15353	0.127744	0.00288262	0.145857	0.0857995	0.219446	-0.0320397	0.0239095	0.177453	0.126801	0.115928	0.0119334	0.212852	-0.0747826	-0.0648919	-0.244164	-0.103186	-0.123493	-0.117787	-0.106438	-0.113779	-0.0403016	-0.169456	0.0404563	-0.235844	-0.197887	-0.151148	-0.212639	-0.00306267	-0.0574081	-0.00743622	0.184212	0.0621654	-0.115329	-0.00945344	-0.0807471	0.313735	0.10978	-0.0537855	-0.042375	0.00890167	-0.0864121	-0.0106963	-0.145135
KEGG_OLFACTORY_TRANSDUCTION	-0.105174	-0.0765016	-0.0426796	-0.00034396	-0.0628518	0.00216522	-0.0553006	-0.13631	-0.0637081	-0.0359006	0.132386	0.199674	0.0255091	-0.254923	-0.316368	-0.0817823	0.0471734	0.105806	0.317341	0.415346	0.256751	0.281627	0.316211	0.39753	0.324533	-0.0692629	-0.0738403	-0.0694374	0.20741	-0.197038	-0.0932952	0.00786157	-0.0222696	-0.0616675	-0.120571	0.194202	-0.137547	-0.277358	-0.191035	-0.15184	-0.0835595	-0.26097	-0.0891489	-0.012492	0.0244589	0.224203	0.331836	-0.181698	-0.268621
KEGG_REGULATION_OF_ACTIN_CYTOSKELETON	0.167282	-0.0229698	-0.0156275	0.0970893	-0.0644963	-0.0706995	0.264636	0.110496	-0.00455718	-0.175564	0.0336409	-0.237432	0.133941	-0.134921	-0.0720644	0.0989174	0.142211	-0.0917258	0.0217684	-0.112154	0.00625344	0.0666219	0.0290712	-0.0593237	0.109728	-0.129078	0.176967	-0.0494046	0.0362716	0.111438	0.133781	-0.336042	0.0117373	-0.188072	0.0336811	0.0640229	0.0848291	0.116992	-0.0754505	0.04568	-0.253007	-0.0246918	-0.176286	0.233571	-0.187173	-0.0445542	-0.0317445	0.122397	-0.10222
KEGG_INSULIN_SIGNALING_PATHWAY	0.0833359	0.0700569	-0.126527	-0.281301	-0.0276461	-0.0273384	0.154372	0.108969	-0.259643	-0.0765175	-0.0888744	-0.248058	0.229169	-0.177617	-0.212402	-0.128205	-0.105062	-0.139239	-0.101166	-0.0358571	0.11757	0.112395	0.1757	0.0530124	0.0668129	0.046047	-0.0860203	0.0185643	0.00934974	0.167943	0.0693275	-0.12342	0.107459	0.0778558	-0.145998	0.138966	0.0298937	0.1237	-0.0603893	0.199233	-0.0218504	-0.0593732	-0.22441	-0.168971	-0.158825	0.141587	0.102932	0.131294	-0.0338208
KEGG_GNRH_SIGNALING_PATHWAY	0.298379	0.0703363	-0.141016	-0.109714	-0.198759	0.0247016	0.131542	0.0548971	0.114402	-0.18523	-0.0752136	-0.245261	0.0273958	-0.170559	-0.111221	-0.116934	0.0764921	0.162038	0.10072	0.160793	0.00906202	0.0359488	0.0573352	0.0234639	0.138292	-0.177003	-0.136642	-0.00177718	0.00133057	0.0703366	0.0710816	-0.213812	0.0617618	0.191936	-0.195811	0.126145	-0.0381307	-0.0547107	0.0524367	0.00286689	-0.0419598	0.0104145	-0.165726	-0.101297	-0.383683	0.00579819	0.120638	0.111384	-0.197069
KEGG_PROGESTERONE_MEDIATED_OOCYTE_MATURATION	0.0878242	0.157704	0.174903	0.138528	0.0535724	-0.233563	-0.0383055	0.0306125	0.1595	0.103156	0.045962	-0.322092	0.030869	-0.0531227	0.0413941	-0.189866	-0.281936	0.0349902	0.041814	-0.0702027	0.11591	-0.138426	-0.0780642	-0.20796	-0.204477	0.252678	-0.135178	0.137235	-0.110068	0.14995	-0.000649321	0.113487	0.204291	-0.0374776	-0.0987509	-0.196763	-0.137144	-0.122817	-0.0590563	0.149382	0.0632993	0.00818871	-0.0839265	-0.139656	-0.104109	-0.0966374	0.0175981	0.0612451	0.0254051
KEGG_MELANOGENESIS	0.218614	0.150042	-0.0134358	-0.136041	0.0543854	0.127585	0.294976	0.0927339	0.119524	0.0608713	-0.146755	-0.0551519	0.288264	0.0117451	0.123887	0.147765	0.0679207	0.309311	-0.257207	-0.213449	-0.123426	-0.124708	-0.202315	-0.134321	-0.0735968	-0.0708943	0.0598833	-0.21167	-0.0706396	0.0305676	-0.151773	-0.204788	-0.134466	-0.0185234	-0.280515	-0.00417913	0.043467	0.130671	-0.224542	0.15483	-0.113443	0.218152	0.0811177	0.0418815	0.0671309	-0.170787	0.0113309	0.105712	0.0814538
KEGG_ADIPOCYTOKINE_SIGNALING_PATHWAY	0.0840893	0.0480187	-0.316259	-0.214786	-0.161137	-0.279378	0.220065	0.331628	-0.272832	-0.231455	-0.0865534	-0.131999	0.27555	-0.281025	-0.224352	-0.073687	-0.10594	-0.0820188	-0.216055	-0.0755227	0.0873973	0.136344	0.314501	0.107941	0.419675	-0.0199235	0.0848316	0.122026	0.175721	0.12941	0.0915692	-0.160178	0.133533	-0.0838084	-0.168483	-0.0245198	0.206164	0.0063857	0.0123816	0.175987	-0.164804	-0.157179	-0.339615	0.105924	-0.339288	0.178901	-0.120817	0.317288	-0.0818401
KEGG_TYPE_II_DIABETES_MELLITUS	0.121008	-0.0831215	-0.194391	-0.241498	-0.036988	-0.199689	0.0547119	0.251178	-0.343406	-0.0683645	0.04802	-0.137046	0.0999584	-0.254819	-0.0154254	-0.0626168	0.118727	0.104991	-0.162691	0.161102	-0.107657	0.413843	0.177279	0.177542	0.290699	-0.0190491	0.0555992	-0.102377	0.0795462	-0.123481	0.0875129	-0.233463	0.214472	0.114905	-0.164788	-0.0705131	0.194408	0.177934	0.0196834	0.211676	-0.116325	-0.00320254	-0.395876	0.0431368	-0.0803704	0.109704	-0.0250974	0.266354	0.135526
KEGG_TYPE_I_DIABETES_MELLITUS	-0.403639	-0.367204	-0.492474	-0.370921	-0.333627	-0.523773	0.375731	0.187429	-0.528705	-0.362155	0.369011	0.333669	0.0644515	-0.387388	-0.324828	0.0582872	-0.321128	-0.471111	-0.562768	-0.55039	-0.44014	0.452044	0.366642	0.280929	0.349151	0.169333	0.502804	-0.458388	0.349874	0.371616	-0.315207	-0.31499	0.516089	-0.250041	0.274403	-0.00906686	0.629104	0.340891	0.192881	0.597543	-0.0821547	0.454385	-0.163113	0.398245	-0.532344	0.310735	-0.427998	0.366994	0.47872
KEGG_MATURITY_ONSET_DIABETES_OF_THE_YOUNG	0.246322	-0.184053	0.425298	-0.219348	0.288317	0.518395	-0.129091	-0.117452	0.00281265	0.289331	0.243293	0.26131	0.158823	0.0997315	0.316515	-0.0260132	0.0693049	0.337349	0.0225821	0.0974254	-0.225654	0.137926	-0.246152	-0.00346235	-0.159077	-0.0728051	0.00990659	-0.29621	-0.105531	-0.316994	0.0152635	0.276626	-0.108682	-0.100296	0.13395	-0.1209	0.0408889	-0.158122	-0.10324	-0.203876	0.0806017	0.12689	-0.121121	0.256863	0.317168	-0.0514828	0.0312432	0.00728321	-0.0736641
KEGG_ALDOSTERONE_REGULATED_SODIUM_REABSORPTION	0.0617082	0.107585	0.146982	0.0517643	0.206642	-0.134715	0.300961	0.116398	0.0680527	-0.125909	0.102315	0.150382	0.32377	-0.129388	0.269868	0.0362977	0.247599	0.214643	-0.342152	-0.356038	-0.293609	-0.0467495	-0.121246	-0.127396	0.0647902	-0.200471	0.097744	-0.155241	-0.0430171	-0.0821324	-0.231538	-0.357351	-0.0607763	0.00235123	0.194707	-0.0493011	0.204029	-0.179359	-0.261132	0.225037	-0.182504	0.217779	-0.0216289	0.332491	0.19358	-0.169678	-0.122854	0.275516	-0.0507339
KEGG_VASOPRESSIN_REGULATED_WATER_REABSORPTION	0.253228	-0.0934379	0.1666	-0.0278062	-0.0781118	0.158624	0.383566	0.108484	0.31848	0.00747548	-0.04716	-0.21701	0.0929185	-0.215311	0.167255	0.0637787	-0.0849223	0.207118	-0.0129768	-0.0826644	-0.144786	-0.212035	-0.0998403	-0.31043	-0.132161	-0.0990111	0.0173057	0.129378	-0.0277528	0.00422906	-0.152273	-0.0283332	0.119128	-0.0221112	-0.0210508	-0.176376	0.0836015	0.0606417	-0.167365	0.0811346	0.0553223	0.219731	-0.141323	-0.206911	-0.324079	-0.203694	0.0818136	-0.102427	0.0168713
KEGG_ALZHEIMERS_DISEASE	0.0360339	-0.0254754	-0.0120566	0.0163462	0.100058	-0.13116	-0.145447	0.0291367	-0.164253	-0.072746	0.0105894	0.224852	-0.140095	0.101871	-0.0814262	-0.0296489	0.00540207	-0.228849	0.0950057	-0.0279859	-0.103885	-0.251916	0.0915728	-0.101638	-0.0840693	0.252876	-0.101622	0.314012	-0.0844928	0.0559536	0.343225	0.216408	0.0678245	-0.155872	-0.0218558	-0.122059	0.222194	-0.0793092	-0.151947	0.0145779	0.100947	0.172844	0.0138027	-0.10951	-0.192496	0.280275	-0.290708	0.231286	0.288212
KEGG_PARKINSONS_DISEASE	-0.16274	-0.20006	0.173223	0.0922603	0.280027	-0.206974	-0.222596	-0.244428	-0.175086	-0.0721601	0.251792	0.429252	-0.270938	0.336967	-0.0655701	-0.0866246	-0.224743	-0.286502	0.155662	0.0888989	-0.0405731	-0.432931	-0.00330334	-0.18367	-0.261516	0.417343	-0.317102	0.420162	-0.139092	-0.0578849	0.30778	0.411739	0.139774	-0.251797	-0.0356633	-0.0597276	-0.0341272	-0.160901	-0.152557	-0.0237568	-0.00522029	0.308153	0.0444713	-0.120226	0.00493687	0.342131	-0.250662	0.220597	0.356282
KEGG_AMYOTROPHIC_LATERAL_SCLEROSIS_ALS	0.0279673	-0.106874	-0.261584	-0.24333	-0.175281	0.0283508	0.0264286	0.265885	-0.120608	-0.302179	-0.0432776	-0.0654601	0.00687799	-0.197028	-0.266243	-0.194505	-0.0967166	0.0957903	0.155691	-0.070327	0.126247	0.379164	0.283271	0.053333	0.246655	0.0771028	-0.0555485	0.0443765	0.252408	0.132945	0.016308	-0.152465	0.154961	-0.193686	-0.100345	0.182551	0.141317	0.0360126	-0.167064	0.0974384	0.02067	-0.135389	-0.312787	-0.280163	-0.321598	0.193144	0.245998	0.0403642	-0.0673154
KEGG_HUNTINGTONS_DISEASE	0.0124106	-0.068431	0.196185	0.194999	0.218092	-0.187516	-0.115508	-0.0423451	-0.114364	0.0233144	0.227483	0.26234	-0.168107	0.299064	-0.0793694	0.00454852	-0.162787	-0.0815846	0.0360243	-0.0337022	-0.096764	-0.400007	-0.0670123	-0.192866	-0.17395	0.287001	-0.210662	0.353388	-0.0386407	0.00592846	0.272379	0.252275	0.112447	-0.177689	-0.0963347	-0.117499	0.027323	-0.156234	-0.184134	-0.122662	-0.116947	0.0881692	0.0690238	-0.0719384	-0.0850349	0.136081	-0.156908	0.0982765	0.238528
KEGG_PRION_DISEASES	0.33878	-0.10687	-0.388351	-0.119158	0.111021	-0.378622	0.184357	0.261248	-0.407378	-0.383465	0.287553	0.00840665	0.0556765	0.166464	-0.181273	0.072682	0.0142075	-0.105597	-0.107148	-0.130773	0.0746913	0.281864	0.252055	0.0745103	0.33368	0.0579558	0.107255	-0.211793	0.171957	0.0216632	-0.175026	-0.37757	0.137716	-0.129413	-0.187053	-0.0494482	0.317181	0.0448198	0.0643354	0.208673	0.0893984	-0.125099	-0.401357	0.170121	-0.464707	0.0672589	-0.164707	0.385796	0.170994
KEGG_VIBRIO_CHOLERAE_INFECTION	0.330807	-0.163694	0.247978	-0.154167	0.229841	0.0146632	0.0467944	-0.0315787	0.132663	-0.182066	-0.384417	-0.119375	0.379613	-0.405816	-0.153189	0.389833	0.0552499	0.024419	-0.32714	0.0175466	-0.176535	-0.183793	0.284628	-0.326509	-0.219506	0.236609	-0.0957561	0.441257	-0.238584	0.243361	0.385026	-0.0630292	-0.0748481	-0.18499	0.0688453	-0.145226	0.0364208	0.163405	0.038501	0.163079	-0.111877	0.272886	-0.221904	-0.17075	-0.346841	-0.0375409	-0.226935	-0.247968	-0.0537885
KEGG_EPITHELIAL_CELL_SIGNALING_IN_HELICOBACTER_PYLORI_INFECTION	0.25554	-0.00956667	-0.0871218	-0.197031	0.107678	-0.349298	-0.141427	-0.0849809	0.0132802	-0.219058	-0.133232	-0.167038	0.301619	-0.316994	-0.347281	0.260111	-0.00429534	-0.175962	-0.210896	0.00962846	0.0347317	0.0740569	0.279734	-0.0932181	0.138771	-0.100715	-0.0975217	0.336705	-0.120971	0.17703	0.296407	-0.132758	0.165831	-0.101234	0.0395489	0.00494495	0.305353	0.156551	0.0331619	-0.0581466	-0.258591	-0.0107027	-0.41971	0.0957938	-0.379226	0.267051	-0.0367211	-0.0755986	-0.018334
KEGG_LEISHMANIA_INFECTION	-0.210068	-0.110603	-0.542755	-0.342122	-0.402299	-0.558461	0.0168137	0.232256	-0.475249	-0.513439	0.0857595	0.135256	-0.184096	-0.386618	-0.487126	-0.069513	-0.233386	-0.531937	-0.380236	-0.255733	-0.190806	0.440174	0.417581	0.174112	0.391549	-0.0229001	0.450736	-0.138614	0.455376	0.336301	-0.119652	-0.344716	0.510267	-0.107622	-0.153247	0.339064	0.583	0.222224	0.323316	0.381049	-0.297949	0.120692	-0.461468	0.289092	-0.586991	0.443832	0.193212	0.347354	0.49091
KEGG_PATHWAYS_IN_CANCER	0.153346	0.069736	0.043433	-0.121395	-0.21608	-0.0800695	0.128003	0.183718	0.016326	-0.125617	-0.015157	-0.246637	0.231532	-0.13971	-0.0492028	-0.00989005	0.0199761	0.123877	-0.0795759	-0.0170918	0.0272351	0.107721	0.061217	-0.0421747	0.0670085	-0.0555663	0.147843	-0.0802318	-0.0269373	0.116396	0.0658379	-0.19292	0.0135737	-0.046654	-0.164608	0.0387812	0.0993618	0.135929	-0.112141	0.1325	-0.153037	-0.0854062	-0.142555	0.0854375	-0.0419919	-0.050572	0.00326476	0.105122	-0.0618731
KEGG_COLORECTAL_CANCER	0.277232	0.136871	0.153532	-0.130483	-0.202935	-0.201398	-0.0300094	0.145468	0.00831269	-0.0854786	0.0726866	-0.350071	0.0984403	-0.0956172	-0.155936	-0.0980749	-0.174337	0.255433	-0.103827	-0.0169555	0.195747	0.116793	0.021134	-0.191879	-0.0839536	-0.00266787	0.0926892	-0.0883991	-0.0410753	0.117658	0.0226655	-0.138898	0.11231	-0.0477779	-0.255985	0.188	-0.0357479	-0.0043558	-0.122599	0.239074	-0.0671943	-0.0588188	-0.105904	0.147812	-0.204214	-0.00508094	0.293603	-0.00565481	-0.158371
KEGG_RENAL_CELL_CARCINOMA	0.180743	0.188708	0.0921852	0.000482467	-0.0958902	-0.213643	0.0376572	0.061034	0.0972777	-0.0966843	0.0539655	-0.20946	0.109625	0.00368757	-0.277223	0.0941871	-0.0283306	-0.180839	-0.127151	-0.104888	0.0128235	0.0245156	0.056772	-0.16477	-0.201666	-0.0149824	0.126557	0.0144016	-0.201403	0.115253	0.120168	-0.259914	0.0725219	-0.157564	-0.096266	0.0701636	0.301998	0.127278	-0.215622	0.0384816	-0.283234	0.0174534	-0.183953	0.30055	0.0325755	0.0315603	-0.0518518	-0.0648061	-0.0971503
KEGG_PANCREATIC_CANCER	0.242935	0.0476262	-0.0226077	-0.156598	-0.120915	-0.389481	0.0391125	0.0243394	-0.0765565	-0.0869451	-0.0110688	-0.318281	0.120653	-0.193925	-0.308794	-0.130391	0.0156483	-0.16012	-0.0857328	-0.114651	0.0693677	0.179577	0.201683	-0.112823	0.0739984	0.0588625	0.0942271	0.126701	0.0901549	0.310398	0.161731	-0.0571469	0.214033	-0.00938863	-0.0907739	0.0726105	0.0682301	0.081163	0.133494	0.269125	-0.225803	-0.0487817	-0.239616	0.0799337	-0.309791	0.175326	0.079675	0.0805322	0.00168435
KEGG_ENDOMETRIAL_CANCER	0.241781	0.284785	0.0850295	-0.074062	0.00909151	-0.247968	-0.0340802	0.063412	0.0756941	-0.0387785	-0.0663037	-0.291322	0.250303	-0.202372	-0.327568	-0.219893	-0.225686	0.148834	-0.0216806	-0.195985	0.208064	0.0474029	0.0423208	-0.266522	0.0202245	0.141802	-0.142768	-0.0285764	0.0741133	0.279876	-0.0225481	-0.0667652	0.164462	-0.16209	-0.336014	0.236947	0.0740207	0.0939783	-0.156743	0.0698325	-0.0795137	0.0873349	-0.181071	0.0534184	-0.240235	0.0832944	0.187822	-0.122806	-0.0922106
KEGG_GLIOMA	0.389717	0.0891855	0.0208436	-0.212715	-0.087506	-0.177541	0.14667	0.070531	0.0945532	0.0115139	-0.0536619	-0.341815	0.194322	-0.162012	-0.182607	-0.0488438	0.189568	0.15125	-0.149862	-0.20608	0.0604119	0.0693031	0.0155926	-0.268799	-0.131007	-0.102118	0.0791765	0.102741	-0.0988864	0.237344	-0.0538146	-0.0771749	0.11734	-0.0583459	-0.000155956	0.0300153	0.0533085	0.184685	-0.0819965	0.15565	-0.106201	0.0340159	-0.0764552	-0.00740924	-0.269852	0.0799542	-0.0945453	0.0937098	-0.0170963
KEGG_PROSTATE_CANCER	0.138702	0.0554623	0.0088336	-0.270663	-0.0964443	-0.261739	0.13226	0.1264	0.237784	0.134953	-0.0661076	-0.333311	0.228181	-0.184989	-0.149589	-0.043421	-0.12377	-0.0225512	0.048243	-0.00773158	0.171316	-0.0100492	-0.024899	-0.221102	-0.123825	-0.129742	-0.0713405	0.134756	-0.0134772	0.239238	0.0133349	-0.0472779	0.221161	-0.031401	0.0278995	0.0351002	0.0262149	0.243087	-0.232713	0.171732	-0.150713	0.0336655	-0.111731	0.0447017	-0.195113	-0.0323613	0.0315377	-0.191	-0.241073
KEGG_THYROID_CANCER	-0.0397719	0.30569	0.12461	-0.15061	0.0874446	-0.0755226	0.155559	-0.0233162	-0.0843872	-0.0106096	0.191213	-0.347414	0.207485	0.1597	-0.130552	-0.0857746	-0.302471	0.235014	-0.293683	-0.16765	0.169238	0.0921821	-0.245625	-0.124239	-0.0506103	0.298628	-0.0469345	0.0380076	-0.114727	0.326396	-0.0767123	-0.198159	-0.0756095	-0.369978	-0.311444	0.035719	-0.00504307	0.184291	-0.271447	0.0220714	-0.114363	-0.0160737	0.0207453	-0.0923097	-0.172611	-0.119263	0.282009	0.0260985	-0.142019
KEGG_BASAL_CELL_CARCINOMA	0.208119	0.221028	0.169185	0.0338535	-0.0715556	0.0720001	0.211739	0.0108879	0.230796	-0.0527648	-0.168712	-0.026996	0.360593	-0.103386	0.27213	0.140655	-0.0158981	0.44907	-0.284159	-0.108754	0.0613363	-0.0370646	-0.283054	-0.0813001	-0.0579734	-0.118686	-0.11551	-0.331411	-0.0971861	0.0612574	-0.227354	-0.186654	-0.122108	-0.0691402	-0.401261	0.0516859	-0.190428	0.206075	-0.195449	0.345497	-0.0821926	0.229607	0.175918	-0.111357	0.257116	-0.346995	0.262709	-0.0196374	0.00736914
KEGG_MELANOMA	0.223144	0.0343344	0.129681	-0.126815	-0.0664792	-0.110728	0.240785	0.0218344	0.0808134	0.0436874	0.138025	-0.176076	0.102403	-0.200247	-0.0976974	-0.112941	0.0943944	0.05241	-0.0432986	-0.0270937	0.0179823	0.0657789	0.00920959	-0.067263	0.0939594	-0.143335	0.140332	-0.118142	-0.0320686	0.183071	0.165855	0.032092	0.105259	-0.102895	-0.00125526	0.0656294	0.145665	0.0415331	-0.132971	0.0550802	-0.154663	0.0893946	-0.163621	0.0968097	0.0441798	-0.04732	-0.027067	0.0525055	-0.195257
KEGG_BLADDER_CANCER	0.244463	0.133499	0.323657	-0.209377	-0.128348	-0.130917	0.0560156	-0.239775	0.0205339	-0.000284051	0.0811243	-0.209074	0.291663	0.136211	-0.020641	-0.149641	0.0209307	-0.214403	-0.0791627	-0.133101	0.0381884	0.0162418	-0.237562	-0.230455	0.0202588	0.0634289	-0.0517959	-0.107047	0.00844347	0.234524	0.135628	-0.035793	-0.070031	0.135327	-0.248522	0.0129718	0.0587509	0.125595	-0.199478	0.107171	0.0383781	0.121724	0.034113	0.0371173	-0.224235	-0.142468	-0.152331	-0.0577545	-0.155891
KEGG_CHRONIC_MYELOID_LEUKEMIA	0.254749	0.135826	-0.000503866	-0.187321	-0.22127	-0.247379	-0.0605825	0.0714531	-0.0941914	-0.0423255	0.0324979	-0.416738	0.217229	-0.34733	-0.312099	-0.0614271	-0.0679053	-0.0614718	-0.0735437	0.0439705	0.132214	0.288585	0.176672	-0.0504612	0.0537848	-0.112018	0.104361	0.0313654	0.0322255	0.203744	0.164872	-0.114757	0.151297	-0.0101034	0.00439355	0.200685	0.139472	0.244801	0.0199915	0.147667	-0.114165	0.0102281	-0.242427	0.0502372	-0.292642	0.222442	0.0889223	-0.00367803	-0.031162
KEGG_ACUTE_MYELOID_LEUKEMIA	0.216509	0.0452344	-0.175894	-0.0386526	-0.23082	-0.312808	-0.0451669	0.0975713	-0.151206	-0.389767	-0.00265639	-0.321625	0.120336	-0.215468	-0.45044	-0.0760954	-0.263929	0.0345103	-0.175121	-0.182482	-0.0416008	0.25081	-0.0411976	-0.0393532	0.245612	-0.152677	0.161446	0.142213	0.202087	0.243222	0.116109	-0.207958	0.327548	0.189944	-0.221218	0.245086	0.240128	0.196223	-0.0781345	0.368964	-0.28059	-0.180094	-0.370503	0.101189	-0.270173	0.25901	0.131693	0.263121	0.0191001
KEGG_SMALL_CELL_LUNG_CANCER	0.18449	0.142817	-0.0978552	-0.140124	-0.361267	-0.211902	0.0246305	0.263681	-0.0445675	-0.0444575	-0.0115516	-0.420641	0.270142	-0.200442	-0.0442029	-0.026094	0.0143146	0.11283	0.259303	0.05614	0.186837	0.287822	0.229096	-0.0252794	0.130223	-0.0998602	0.133363	-0.0575553	-0.16277	0.0995365	0.0467102	-0.0795343	0.0459283	-0.157308	-0.120991	-0.0995455	-0.12697	0.0833595	-0.202681	0.113459	-0.0647981	-0.212328	-0.144256	0.134223	-0.127676	0.0690229	-0.0155939	0.180379	-0.131839
KEGG_NON_SMALL_CELL_LUNG_CANCER	0.267515	0.155943	-0.00788613	-0.270291	-0.0799276	-0.213784	-0.00200928	-0.176443	0.0245067	0.0796488	-0.0159142	-0.267731	0.275978	-0.207394	-0.315231	-0.0968217	-0.168028	0.100901	-0.0039074	-0.173851	0.068432	0.0488125	0.114246	-0.311069	-0.122945	0.150632	-0.0383266	0.208033	-0.0169953	0.352365	0.00919869	-0.0209291	0.147132	-0.160032	-0.053248	0.127423	0.0466847	0.139416	-0.1465	0.144544	-0.149281	0.0898847	-0.0572575	-0.0227007	-0.22279	0.0976286	0.0316927	-0.00640055	-0.0808516
KEGG_ASTHMA	-0.145642	-0.399676	-0.632158	-0.184781	-0.60241	-0.530622	0.0766403	-0.0119753	-0.531612	-0.487095	0.0311938	0.283906	-0.00975638	-0.547493	-0.427785	-0.0450421	-0.358174	-0.484045	-0.374074	-0.361994	0.0543203	0.596196	0.487716	0.446872	0.477807	-0.0837806	0.572252	-0.511803	0.500769	0.27343	-0.373922	-0.453356	0.551882	0.233053	-0.200833	0.361174	0.618923	0.0837388	0.465741	0.462027	-0.173043	0.0447053	-0.398225	0.228009	-0.614119	0.393306	0.148161	0.475806	0.491392
KEGG_AUTOIMMUNE_THYROID_DISEASE	-0.369614	-0.474129	-0.480357	-0.272421	-0.398237	-0.341753	0.259183	0.123055	-0.406605	-0.40786	0.192837	0.304707	0.1837	-0.384056	-0.32549	-0.113557	-0.372216	-0.439896	-0.417759	-0.378322	-0.0793059	0.41476	0.46201	0.407582	0.306205	0.194733	0.487761	-0.38697	0.415195	0.307237	-0.0648746	-0.18117	0.497026	-0.206253	0.131735	-0.0967966	0.484003	0.274492	0.242314	0.371834	-0.0851434	0.0699598	-0.2724	0.314342	-0.554453	0.24154	-0.3125	0.354515	0.403371
KEGG_ALLOGRAFT_REJECTION	-0.394679	-0.431482	-0.572633	-0.269758	-0.427135	-0.584415	0.266083	0.207142	-0.510871	-0.469301	0.230105	0.383801	-0.0257863	-0.506844	-0.391493	-0.00606412	-0.449183	-0.566176	-0.567993	-0.525137	-0.295625	0.536861	0.505785	0.340391	0.428722	0.184081	0.579734	-0.554452	0.493791	0.427393	-0.357956	-0.339481	0.662359	-0.303485	0.226257	-0.128626	0.674168	0.35334	0.266968	0.62445	-0.245143	0.372813	-0.335858	0.414475	-0.660252	0.353434	-0.391557	0.403925	0.512201
KEGG_GRAFT_VERSUS_HOST_DISEASE	-0.404246	-0.326824	-0.658667	-0.355261	-0.333587	-0.595323	0.150931	0.245831	-0.585652	-0.45089	0.321374	0.29616	-0.131043	-0.513597	-0.418285	-0.0504507	-0.350847	-0.567514	-0.594294	-0.46703	-0.423719	0.534222	0.516157	0.470023	0.516021	0.0569159	0.537876	-0.472946	0.516909	0.450548	-0.291187	-0.354103	0.63867	-0.151881	0.198211	-0.184332	0.681421	0.347989	0.250061	0.550809	-0.261102	0.371525	-0.29195	0.347241	-0.627773	0.387874	-0.350801	0.443944	0.542786
KEGG_VIRAL_MYOCARDITIS	0.048248	-0.0852909	-0.418297	-0.199932	-0.401253	-0.326066	0.406798	0.225286	-0.323212	-0.330616	-0.0406521	0.206629	-0.0212026	-0.294409	-0.28123	0.113807	0.132982	-0.37139	-0.328132	-0.258115	-0.10092	0.298468	0.377417	0.32204	0.341577	-0.0688828	0.335181	-0.383038	0.277061	0.333317	-0.155803	-0.380118	0.304771	-0.238228	0.0762262	0.121037	0.380734	0.258052	0.282763	0.424962	-0.149451	0.20499	-0.165756	0.123317	-0.545069	0.271571	-0.0958772	0.440923	0.288623
[truncated: 46 more columns]
