# Supplementary material for: Osteosarcoma neutrophil extracellular trap network-associated gene recurrence and metastasis model
Source: J Cancer Res Clin Oncol. 2024 Jan 29;150(2):48. doi: 10.1007/s00432-023-05577-2 (PMC10824883; doi:10.1007/s00432-023-05577-2)
Supplement: Supplementary file 1 — Supplementary file1 (ZIP 501 KB) [file 432_2023_5577_MOESM1_ESM.zip › supplement data/supplement table/table4 HALLMARKgsvaOut.xlsx]

## Sheet: Sheet1
id	GSE21257_GSM530667	GSE21257_GSM530899	GSE21257_GSM531283	GSE21257_GSM531284	GSE21257_GSM531285	GSE21257_GSM531286	GSE21257_GSM531287	GSE21257_GSM531288	GSE21257_GSM531289	GSE21257_GSM531290	GSE21257_GSM531291	GSE21257_GSM531292	GSE21257_GSM531293	GSE21257_GSM531294	GSE21257_GSM531295	GSE21257_GSM531296	GSE21257_GSM531297	GSE21257_GSM531298	GSE21257_GSM531299	GSE21257_GSM531300	GSE21257_GSM531301	GSE21257_GSM531302	GSE21257_GSM531303	GSE21257_GSM531304	GSE21257_GSM531305	GSE21257_GSM531306	GSE21257_GSM531307	GSE21257_GSM531308	GSE21257_GSM531309	GSE21257_GSM531310	GSE21257_GSM531311	GSE21257_GSM531312	GSE21257_GSM531313	GSE21257_GSM531314	GSE21257_GSM531319	GSE21257_GSM531320	GSE21257_GSM531321	GSE21257_GSM531322	GSE21257_GSM531323	GSE21257_GSM531324	GSE21257_GSM531325	GSE21257_GSM531326	GSE21257_GSM531327	GSE21257_GSM531328	GSE21257_GSM531329	GSE21257_GSM531330	GSE21257_GSM531331	GSE21257_GSM531332	GSE21257_GSM531333
HALLMARK_TNFA_SIGNALING_VIA_NFKB	0.177508	0.0134005	-0.360061	-0.407257	-0.353362	-0.266878	-0.252795	0.437478	-0.422823	-0.364936	0.349266	0.0312352	0.00698961	-0.327713	-0.398898	0.146083	-0.142357	-0.26892	-0.32022	0.335866	-0.309693	0.334411	0.349327	0.255147	0.288415	-0.273583	0.33907	-0.232465	0.106446	-0.0721048	0.203074	-0.361207	0.223351	0.2281	-0.228416	-0.136095	0.467351	0.0164072	-0.217327	-0.0303679	-0.201955	-0.0805672	-0.35944	0.454648	-0.32345	0.264212	-0.42823	0.518499	0.0709514
HALLMARK_HYPOXIA	0.0610551	0.0312586	-0.277886	-0.168626	-0.138853	0.0781613	-0.185315	0.300588	-0.331716	-0.282415	-0.0817639	0.0129715	-0.0475079	0.123623	-0.301508	0.266635	0.0806671	-0.143015	-0.109824	0.247206	-0.249622	-0.120439	0.188861	0.288966	-0.0284608	-0.153168	0.132014	0.11608	-0.0862065	-0.207233	0.359672	-0.199309	-0.132541	0.315321	-0.270379	-0.127754	0.079619	0.0618879	-0.101436	-0.098092	-0.0096711	-0.191043	-0.322956	0.252086	-0.0339851	0.0404739	-0.272011	0.443206	-0.00218848
HALLMARK_CHOLESTEROL_HOMEOSTASIS	0.15879	-0.0349355	0.0658205	-0.0673079	0.436018	0.0987038	-0.0634217	0.138328	-0.0693687	0.00587215	-0.3101	0.0767538	0.140278	0.131061	0.188948	-0.0103041	-0.066783	0.00364944	-0.211036	0.0773556	-0.294841	-0.202672	-0.156005	-0.145669	-0.101317	0.166761	0.0384379	-0.0710837	-0.126936	0.14449	0.0194647	-0.0179992	-0.207183	-0.107887	0.100582	-0.318817	-0.126977	0.254325	-0.295756	-0.0201174	0.034368	0.0400097	0.102149	0.143982	-0.0735303	-0.327543	-0.316394	0.366619	0.0310246
HALLMARK_MITOTIC_SPINDLE	0.228436	0.186255	0.380047	0.256096	0.0778705	0.115385	0.191769	0.00421032	0.0664915	0.290284	-0.108837	-0.323445	0.0949795	0.0322947	0.194094	0.175556	-0.00579879	0.110132	-0.0551323	-0.207584	0.154351	-0.132684	-0.0781605	-0.0727396	-0.183912	0.0543637	0.10897	0.0436949	-0.362219	0.0745467	0.0216867	-0.239251	-0.0815453	-0.0733371	0.083448	-0.228498	-0.163727	0.206732	-0.143576	-0.141395	0.00273434	-0.0383217	0.127622	0.0621306	-0.0521947	-0.281144	-0.286936	-0.137654	-0.234937
HALLMARK_WNT_BETA_CATENIN_SIGNALING	0.181809	0.071282	0.209105	-0.0502122	-0.192934	-0.0720952	0.220798	0.210187	0.0949458	-0.0123976	-0.0725705	-0.137864	0.362436	0.222814	0.19079	-0.0949241	0.0277868	0.454072	-0.225429	-0.274875	0.151671	-0.012998	-0.305483	-0.161303	-0.203789	0.104072	-0.0262658	-0.131947	0.00594232	0.151533	-0.105705	-0.189477	-0.149202	-0.150044	-0.0578821	0.00225244	-0.388026	0.262805	-0.179558	0.240546	-0.0598935	-0.112945	0.0309791	-0.0919304	0.097288	-0.455372	0.220467	-0.160045	-0.230842
HALLMARK_TGF_BETA_SIGNALING	0.17405	0.168168	0.202022	-0.382439	-0.0631719	0.169274	0.194854	0.307747	0.115951	0.201847	0.044757	-0.324111	0.258834	-0.072131	0.0018434	-0.267929	-0.195061	-0.124152	0.102173	0.0189184	-0.138994	0.0627297	-0.19812	-0.11955	-0.0957447	0.0358386	0.1856	-0.266826	-0.131493	0.259525	-0.0042321	-0.0863292	-0.210085	-0.18094	-0.073469	0.278333	0.231046	0.269055	-0.187764	0.149812	-0.110429	0.319792	0.0808341	0.106818	-0.167145	-0.193231	0.0420876	0.131144	-0.350924
HALLMARK_IL6_JAK_STAT3_SIGNALING	0.0407056	-0.244722	-0.415366	-0.394857	-0.269638	-0.374923	-0.118575	0.310591	-0.338316	-0.460312	0.0561272	0.000690338	0.0795751	-0.353075	-0.303407	-0.0549749	-0.14549	-0.418889	-0.270422	-0.210478	-0.118342	0.419921	0.399606	0.233205	0.473176	-0.140471	0.37921	-0.2444	0.420738	0.334704	-0.0953932	-0.220031	0.308463	0.0424847	-0.0333641	0.166767	0.530091	0.321645	0.18826	0.325217	-0.243699	-0.0176425	-0.44683	0.0374767	-0.505001	0.407942	-0.29121	0.40611	0.181373
HALLMARK_DNA_REPAIR	0.00399468	0.283822	0.0715815	0.170732	0.135113	-0.1464	-0.330892	-0.126567	0.0442271	0.111104	0.21841	0.113819	-0.306006	0.189958	-0.0445305	-0.194583	-0.203154	-0.0961984	0.11582	-0.10206	0.160942	-0.328915	-0.229249	-0.0763268	-0.226248	0.295576	-0.104131	0.323204	-0.0655056	0.0806125	0.229616	0.310411	0.143534	-0.0180784	-0.0687868	-0.260982	-0.213151	-0.141183	-0.123269	-0.168278	0.138209	-0.17649	0.130783	-0.175907	-0.0448954	-0.185943	0.000945162	0.0191251	0.361109
HALLMARK_G2M_CHECKPOINT	0.107734	0.291498	0.52109	0.2797	0.115765	0.132525	-0.275578	-0.171963	0.33902	0.552192	-0.0385802	-0.432476	-0.0845267	0.40239	0.39226	-0.00654758	-0.151052	-0.289825	0.26216	-0.031761	0.323067	-0.437208	-0.392531	-0.279683	-0.574239	0.382437	0.128038	0.242954	-0.583484	-0.0645694	0.196766	0.152592	0.225518	-0.132469	0.30423	-0.396437	-0.523469	0.181226	-0.400952	-0.322969	0.278168	-0.18094	0.422123	0.0148712	0.375503	-0.336226	-0.380149	-0.396019	-0.262611
HALLMARK_APOPTOSIS	0.0579629	-0.168914	-0.256932	-0.310362	-0.16882	-0.204028	-0.110441	0.149876	-0.316759	-0.210001	0.0269153	-0.0526745	0.0119614	-0.198942	-0.298844	0.0611768	-0.133429	-0.23626	-0.0904655	0.0463644	-0.177938	0.136092	0.195686	0.0185273	0.201156	-0.0712907	0.370816	-0.146794	0.140913	0.21321	0.100871	-0.138174	0.142751	-0.0901204	0.00620813	0.010627	0.352705	0.304654	-0.0114401	0.0963452	-0.0777788	0.067442	-0.23409	0.169236	-0.372551	0.195905	-0.27568	0.324224	0.122896
HALLMARK_NOTCH_SIGNALING	0.562689	-0.238286	0.264332	0.183595	-0.360079	-0.0277569	0.0341578	0.325336	0.325898	-0.0939931	-0.131327	0.237863	0.407124	0.112413	-0.365611	0.41002	0.255181	0.324105	-0.235931	-0.404269	-0.0752937	-0.00326984	-0.182486	-0.277542	-0.141274	0.025439	0.152045	-0.178637	-0.0263494	0.0461767	0.0647909	-0.321869	0.232077	-0.266226	-0.0942839	-0.204621	0.282638	0.269084	-0.336332	0.0865666	-0.425324	-0.281606	-0.186827	0.0106196	-0.123719	-0.236779	-0.312026	-0.0451561	0.0640715
HALLMARK_ADIPOGENESIS	-0.0888198	-0.170107	-0.270734	-0.0349939	0.0407353	-0.0612395	0.145623	0.157894	-0.0611218	-0.20185	-0.13862	0.205149	0.0344447	0.181876	-0.0351343	-0.0220717	-0.00208573	-0.172809	0.00435877	0.178588	-0.0560326	-0.162152	0.0640714	-0.22434	-0.19059	0.174279	-0.0740637	0.0780918	0.0508425	0.0431161	0.1977	0.110915	-0.186027	-0.110874	-0.0980483	-0.000395778	0.182773	0.0632865	0.0462694	-0.033131	-0.00247528	-0.020888	-0.0932555	-0.165461	-0.183261	0.0648401	-0.00835367	0.307253	0.0479085
HALLMARK_ESTROGEN_RESPONSE_EARLY	0.0380437	0.0204822	-0.134864	-0.139092	0.00649029	0.0126275	0.0432346	0.230274	-0.213713	-0.199388	-0.103918	0.0126087	0.161322	0.178319	0.0159541	0.0663451	0.0265327	0.151534	-0.242351	-0.11999	-0.260669	0.0972733	0.00575418	-0.0984161	0.247926	-0.157416	0.190885	-0.153826	-0.0693494	0.0894718	0.0109243	-0.178263	-0.113649	-0.0752642	0.00810331	-0.20586	0.129657	0.125566	-0.0918826	0.158055	-0.0922768	0.13642	-0.0647421	0.057606	-0.0368015	-0.195355	-0.168608	0.26044	0.0354842
HALLMARK_ESTROGEN_RESPONSE_LATE	-0.0124142	-0.144012	-0.0635221	-0.190982	-0.00955127	0.0130203	-0.01715	0.157842	-0.20684	-0.183698	0.0178316	-0.00362364	0.112977	0.15002	0.0899314	0.0716208	0.0478439	-0.0502907	-0.121341	-0.0614153	-0.122231	-0.074015	0.0516547	-0.0969831	0.0779149	0.0303011	0.181722	-0.0434572	-0.0959113	0.0157866	0.00749728	-0.0321078	-0.110272	-0.0538598	-0.0533208	-0.123662	0.120021	0.0856481	-0.162137	0.0891371	0.0991789	0.151453	-0.0126071	0.0877428	-0.0494161	-0.0947598	-0.0806479	0.274512	-0.00942958
HALLMARK_ANDROGEN_RESPONSE	-0.174344	0.023708	0.0119013	-0.0434767	0.228417	0.032758	0.0113051	-0.00576568	0.0566642	0.184079	0.0112395	-0.213525	0.12546	0.00991109	0.142648	-0.0287386	0.123116	-0.10774	-0.0696415	0.0130663	-0.328183	-0.199397	0.0444476	-0.21033	-0.177338	0.0295547	0.305195	0.212983	-0.150533	-0.101283	0.141117	-0.0658593	-0.0599158	-0.121914	0.255123	-0.0789671	0.222164	0.198513	-0.229318	-0.121078	-0.123772	0.233661	0.165768	0.231086	-0.254155	-0.166636	-0.208913	-0.0906001	-0.036897
HALLMARK_MYOGENESIS	-0.0306164	-0.112252	-0.123667	-0.0460227	-0.233096	0.162101	0.521941	0.335098	-0.11204	-0.298814	-0.0496811	0.0269202	0.100203	0.0135127	0.00951285	-0.0237185	0.438926	0.059202	-0.0526894	-0.132471	-0.0852079	-0.0767421	-0.12293	0.118419	0.0830232	-0.202652	0.0271824	-0.379171	0.162926	0.0525388	-0.217379	-0.24781	-0.287214	0.0103816	-0.0477098	-0.103923	-0.137107	-0.0382215	0.0042492	0.086939	-0.0217823	0.233836	0.0657056	-0.00111888	-0.219716	0.290542	0.0274973	0.55691	-0.106898
HALLMARK_PROTEIN_SECRETION	-0.217142	0.113159	-0.0506248	-0.0583921	0.170569	0.0860632	0.23974	0.175397	0.157807	0.0929406	-0.138193	-0.0923041	0.0181132	-0.160125	0.0326336	0.0441213	0.120059	-0.331688	-0.197649	0.0801402	-0.347833	-0.242776	0.27033	-0.113745	-0.169953	0.0366927	0.0745713	0.227216	-0.291156	0.00304241	0.1361	-0.0314081	-0.157919	-0.0551726	0.124712	0.171728	0.286633	-0.12039	0.117973	-0.109175	0.0360986	0.290028	0.00458255	0.203709	-0.120328	0.245479	-0.159342	-0.0841174	0.112873
HALLMARK_INTERFERON_ALPHA_RESPONSE	-0.139112	-0.502411	-0.491892	-0.384508	-0.117167	-0.41522	-0.227792	0.411307	-0.108016	-0.460932	0.122481	0.530669	-0.248334	-0.546132	-0.470232	0.20781	-0.372107	-0.509268	-0.548053	-0.462848	-0.0734636	0.193967	0.712638	0.00808717	0.450763	0.206058	0.53379	-0.305792	0.619866	0.461898	-0.397659	-0.296451	0.215101	-0.144714	0.402646	-0.181061	0.584592	0.666987	0.168031	0.258631	-0.0708587	-0.263486	-0.41094	-0.311972	-0.514796	0.560945	-0.472758	0.484314	0.451692
HALLMARK_INTERFERON_GAMMA_RESPONSE	-0.16131	-0.419928	-0.479838	-0.381943	-0.177703	-0.408609	-0.244024	0.360299	-0.26429	-0.465475	0.17646	0.359373	-0.171419	-0.463757	-0.396052	0.137347	-0.307349	-0.479288	-0.484373	-0.361571	-0.0753045	0.351705	0.572456	0.213428	0.456129	-0.0498805	0.470183	-0.276037	0.52742	0.34057	-0.177301	-0.238793	0.400613	-0.0571391	0.16494	-0.0928065	0.573693	0.498749	0.236407	0.383531	-0.276962	-0.202998	-0.440141	0.0180338	-0.512117	0.478745	-0.41552	0.435307	0.400717
HALLMARK_APICAL_JUNCTION	0.271238	0.156302	-0.0259243	0.0156802	-0.0770528	0.0135469	0.284498	0.259769	-0.095006	-0.280766	-0.07742	-0.166233	0.258803	-0.242303	0.00368004	0.00176004	0.283045	0.117838	0.0569947	-0.0985698	0.118156	0.144928	0.113574	-0.0740987	0.303865	-0.31345	0.248549	-0.120803	0.03918	0.100369	0.195109	-0.271149	-0.0141567	-0.206836	-0.107735	-0.0102657	0.0350126	-0.0208439	0.0023753	0.058097	-0.124414	-0.0801731	-0.329992	-0.021319	-0.324633	-0.0255023	0.0397578	0.269224	0.0263944
HALLMARK_APICAL_SURFACE	0.385484	0.122779	-0.095561	0.140181	-0.129689	-0.0970477	-0.000434396	0.307759	0.038432	-0.261562	-0.259371	-0.00304902	0.00937238	-0.137858	0.0779047	0.251259	0.259928	0.0511327	-0.193613	0.00616115	-0.0881266	0.167982	-0.0557292	0.0825927	0.352782	-0.382524	0.315804	-0.284832	0.205434	0.0263711	-0.0817526	-0.429657	0.0316844	0.0349945	0.139729	-0.231229	0.161769	0.0227527	-0.00246501	-0.0823148	-0.10727	0.0569202	-0.273227	0.329225	-0.118682	-0.192821	-0.197749	0.191233	-0.0304829
HALLMARK_HEDGEHOG_SIGNALING	0.0425662	0.0515389	-0.202832	0.335065	-0.129587	-0.227488	-0.0136885	0.367526	0.0744475	-0.461839	-0.00874498	-0.107433	0.240513	-0.107781	-0.15134	-0.200195	0.0423791	0.392876	-0.0251321	0.144222	0.0854523	0.235699	0.0727984	0.00819095	0.119389	-0.347399	0.0427488	0.0747794	0.0706451	0.171372	0.00779639	-0.344058	-0.199313	0.220431	-0.0151329	0.00665597	-0.206305	-0.0914308	0.258892	-0.0795713	0.0941985	-0.186279	-0.168528	0.0201309	0.0297051	0.182648	0.215694	0.0773817	-0.282968
HALLMARK_COMPLEMENT	0.121563	-0.175848	-0.268144	-0.272905	-0.172752	-0.379392	-0.0167426	0.210809	-0.196474	-0.309874	0.0831706	-0.012434	0.10116	-0.264307	-0.362159	0.179378	-0.044344	-0.415694	-0.267078	-0.0516977	-0.188994	0.185049	0.393917	0.0546339	0.283409	-0.224142	0.295199	-0.0762789	0.309257	0.195394	0.0490339	-0.248473	0.20195	-0.0846767	0.0508314	0.113796	0.52526	0.313884	0.0789677	0.176042	-0.272199	0.152449	-0.366	0.287626	-0.414144	0.389499	-0.26829	0.2184	0.303558
HALLMARK_UNFOLDED_PROTEIN_RESPONSE	0.0409651	0.0498534	-0.0645109	-0.00681836	0.351098	0.139355	-0.0974732	-0.0648703	0.102087	0.0447621	-0.0195084	-0.0346828	0.0505492	-0.00761742	0.141101	-0.158419	-0.0672856	-0.312421	-0.024317	0.176611	-0.0633467	-0.189539	0.0329837	-0.1175	-0.259845	0.17712	-0.350219	0.247376	-0.0964193	0.0442721	0.129361	0.0681905	0.120173	0.185187	0.00520995	0.107074	-0.406763	-0.0269064	-0.0549193	0.1323	0.354766	-0.059144	0.194571	-0.296009	-0.00218702	-0.03686	-0.165909	-0.114908	-0.132127
HALLMARK_PI3K_AKT_MTOR_SIGNALING	0.0781097	0.110597	-0.102911	-0.095237	0.0505588	-0.276907	0.0659106	0.0477705	-0.0956255	-0.0545493	0.00946493	-0.254529	0.0774935	-0.0871258	-0.142709	-0.0531968	-0.144703	-0.153997	-0.0671368	-0.0381393	0.0156358	0.106702	0.277526	-0.0862351	0.165166	0.0584512	0.0992298	0.100338	-0.0187382	0.172707	0.174156	-0.0843562	0.186974	-0.23616	0.0160919	-0.0304249	0.166251	-0.0530829	-0.252823	0.0599287	-0.075505	0.095486	-0.0252799	-0.126236	-0.197177	0.122222	-0.175053	-0.0229305	-0.047857
HALLMARK_MTORC1_SIGNALING	-0.0183702	0.032805	-0.0290535	-0.0253232	0.378858	-0.169971	-0.322984	0.0964822	-0.140991	0.038346	-0.106533	-0.092038	0.0835337	0.391368	-0.052805	0.111772	-0.0230236	-0.384382	-0.139038	0.0319821	-0.121316	-0.320288	0.034783	-0.0847033	-0.270423	0.231672	0.070406	0.305573	-0.364286	-0.0521169	0.253652	-0.160459	0.0250258	-0.0050726	0.284788	-0.220462	-0.144568	0.0321826	-0.242938	-0.151143	0.121144	0.102808	0.235454	0.0839542	0.0444896	-0.00390429	-0.408086	0.121302	-0.01944
HALLMARK_E2F_TARGETS	0.0763292	0.236433	0.505652	0.220328	0.198687	0.100681	-0.362401	-0.163388	0.36134	0.557193	-0.032804	-0.386561	-0.276847	0.372543	0.459624	-0.128501	-0.2033	-0.436043	0.406862	0.0557315	0.403301	-0.532215	-0.387333	-0.435684	-0.577272	0.465681	0.221913	0.319548	-0.63629	-0.0435381	0.305815	0.28227	0.317842	0.0178766	0.303043	-0.444326	-0.559309	0.150929	-0.364468	-0.368901	0.403569	-0.2732	0.409733	-0.0144684	0.291567	-0.267239	-0.371031	-0.350958	-0.245456
HALLMARK_MYC_TARGETS_V1	-0.223358	0.304525	-0.0424321	0.161818	0.318016	0.172053	-0.316009	-0.139207	0.0680013	0.359678	0.450461	-3.8288e-05	-0.125194	0.519779	0.364607	-0.127898	-0.199865	-0.411873	0.214113	-0.0532282	-0.056646	-0.495819	-0.468607	-0.286673	-0.541997	0.349699	0.106109	0.381391	-0.465208	-0.128419	0.295961	0.0473764	0.296211	-0.138087	0.143643	-0.228956	-0.396769	-0.0650988	-0.267644	-0.367597	0.26177	0.0273974	0.410611	0.0898892	0.253049	-0.127616	0.0151122	-0.292473	0.187174
HALLMARK_MYC_TARGETS_V2	0.281066	0.48877	0.0423255	0.2613	0.391881	0.208257	-0.317031	-0.152593	-0.143476	0.34926	0.488777	-0.015902	-0.169229	0.665913	0.213423	-0.275031	-0.0376022	-0.442215	0.36768	0.243235	0.173917	-0.294058	-0.187626	0.0244957	-0.464811	0.427263	-0.509745	0.468259	-0.497322	-0.169259	0.378615	-0.0769518	0.290105	-0.32692	-0.275538	-0.264131	-0.567719	-0.383077	-0.316445	-0.222025	0.34255	-0.425891	0.474644	-0.518383	0.273217	-0.168093	0.0665934	-0.286569	0.0902699
HALLMARK_EPITHELIAL_MESENCHYMAL_TRANSITION	0.29699	0.219916	-0.0795999	0.217441	-0.327734	0.269481	0.296219	0.427329	0.136369	-0.413901	-0.183355	-0.0746117	0.134663	-0.361665	0.174639	0.113895	0.509745	-0.211216	0.202313	-0.125908	-0.0250389	-0.0618932	-0.0549352	0.190562	0.252985	-0.494027	0.353196	-0.368296	-0.0522189	-0.152082	0.154606	-0.407476	-0.0778332	0.101237	-0.361726	0.254017	0.0493804	-0.167928	0.372662	0.0477899	0.125913	-0.0302659	-0.457283	0.278509	-0.326913	0.0179111	-0.107788	0.425017	0.195138
HALLMARK_INFLAMMATORY_RESPONSE	0.131299	-0.233377	-0.473093	-0.318717	-0.24622	-0.365647	-0.164837	0.312007	-0.379784	-0.443926	-0.170342	0.0064563	0.0129717	-0.282261	-0.295745	0.0567146	-0.0770039	-0.383003	-0.354307	-0.19542	-0.264382	0.406977	0.438589	0.261473	0.444056	-0.278665	0.36242	-0.204951	0.320673	0.265911	0.117398	-0.295977	0.314986	0.0621611	-0.188762	0.0187088	0.507355	0.242689	0.22377	0.22836	-0.248097	0.126556	-0.374711	0.240058	-0.436101	0.359911	-0.34966	0.372066	0.26807
HALLMARK_XENOBIOTIC_METABOLISM	0.0736569	-0.0245248	-0.283707	-0.103096	-0.0455485	-0.226411	-0.00403462	0.110775	-0.125159	-0.226757	-0.0779125	0.221662	-0.00884962	-0.113285	-0.12878	-0.0231909	0.0172688	-0.280148	-0.0582587	0.060827	-0.0641977	-0.0102163	0.173579	0.0615482	0.0707204	0.0198136	0.197476	0.0714588	0.174451	0.106508	0.175305	0.00730317	-0.0684026	0.0794699	-0.0384078	-0.0428994	0.318538	-0.0023253	0.171119	0.0292145	0.168655	-0.00633547	-0.208763	-0.0552973	-0.236619	0.103418	-0.210144	0.352079	0.252768
HALLMARK_FATTY_ACID_METABOLISM	-0.0165897	0.173325	-0.135537	-0.104515	-0.00904208	-0.144902	0.0510943	0.149296	-0.0885877	-0.104623	0.0832416	0.222221	-0.0253853	0.174494	0.139597	0.0341792	0.142179	-0.226172	0.00108624	0.14257	-0.0664535	-0.337495	-0.0376633	-0.138516	-0.260382	0.20162	0.0882767	0.303568	-0.175266	-0.00849269	0.259913	0.0738221	-0.0526471	-0.227778	0.0729001	-0.138254	0.122934	0.0418943	-0.0066377	-0.217486	0.0395201	-0.0660332	-0.0917718	0.0294161	-0.168117	0.0241621	-0.177332	0.227464	0.238414
HALLMARK_OXIDATIVE_PHOSPHORYLATION	-0.0280647	-0.188158	0.0587611	0.12606	0.364249	-0.248861	-0.142077	-0.138858	-0.216034	-0.189075	0.28725	0.341952	-0.161626	0.390497	-0.0826749	0.0532919	-0.0812051	-0.268077	-0.00494449	0.14899	-0.108246	-0.452739	0.0980821	-0.198846	-0.315303	0.42789	-0.197138	0.525179	-0.15557	-0.0633304	0.42394	0.382707	0.0254521	-0.301597	-0.118195	-0.241613	0.0161114	-0.178783	-0.183315	-0.199654	0.0551705	0.120467	0.0799453	-0.199656	-0.106433	0.196331	-0.0623622	0.15325	0.290263
HALLMARK_GLYCOLYSIS	0.0337655	0.0894109	-0.0675021	-0.134971	0.0898532	0.0915379	-0.151724	0.207151	0.0131086	-0.145715	-0.208533	0.220986	-0.00847163	0.210257	-0.140075	0.268568	0.108396	-0.0795483	0.13793	0.0725226	-0.0217196	-0.277448	0.0130216	-0.0801509	-0.154566	0.0128348	-0.00141583	0.250612	-0.204964	-0.155536	0.173371	-0.125383	-0.125322	0.0402988	-0.0182016	-0.0292092	-0.0701628	0.0844157	-0.123484	-0.199452	0.0644102	-0.0105964	-0.17422	0.0323166	0.11077	-0.011674	-0.224528	0.224699	0.0348382
HALLMARK_REACTIVE_OXYGEN_SPECIES_PATHWAY	0.00525739	0.0368407	-0.414618	-0.019744	0.11128	-0.332953	-0.147838	0.00284317	-0.487852	-0.294918	-0.00568851	0.327357	-0.285249	0.0962857	-0.159932	-0.130417	-0.246342	-0.342852	0.0242279	0.0121052	-0.165145	-0.0575123	0.284409	-0.122397	0.318505	0.427122	-0.283684	0.340881	0.132822	0.169692	0.339735	0.216975	0.106236	-0.0507992	-0.0916851	-0.130178	0.411165	-0.174663	-0.0874981	0.083417	0.256798	-0.0422362	-0.205793	-0.277248	-0.363428	0.142242	-0.291483	0.444784	0.382378
HALLMARK_P53_PATHWAY	0.078924	-0.0208633	-0.253311	-0.150945	-0.149667	-0.203501	0.0256514	0.214062	-0.251303	-0.321756	0.0450788	-0.0348472	0.0686459	-0.135869	-0.169585	-0.0702817	-0.0683903	-0.0694127	-0.128834	0.0692483	-0.222026	0.212542	0.185634	-0.0205296	0.352281	-0.0196376	0.230689	-0.126149	0.0455771	0.0685533	0.113234	-0.161466	0.126456	0.00130015	-0.124449	-0.169803	0.253803	-0.0188956	-0.0414757	0.201398	0.0346769	-0.0873472	-0.211555	0.0942322	-0.239058	-0.0256059	-0.232572	0.33402	0.06508
HALLMARK_UV_RESPONSE_UP	0.0505361	0.022697	-0.087475	-0.1002	0.138195	-0.052009	-0.162898	-0.017921	-0.259015	-0.107235	0.0209186	-0.0192655	-0.0575322	0.0277095	-0.0322904	-0.0781591	-0.320321	-0.0326423	-0.0805561	0.158093	0.117716	-0.102344	0.0425282	-0.17318	-0.186783	0.037389	-0.18108	0.163813	-0.172028	0.106911	0.0580804	0.0424195	0.151025	0.0120025	-0.192071	-0.145825	-0.0415039	0.0654117	-0.0364994	0.126859	0.198825	0.0389603	-0.0657502	-0.0103258	-0.168927	0.178058	-0.193574	0.334911	0.0852488
HALLMARK_UV_RESPONSE_DN	-0.0623013	0.120419	-0.0287224	0.0287295	-0.142701	0.252918	0.210852	0.362229	0.225609	-0.143653	-0.0796726	-0.309897	0.286188	-0.215267	0.295566	-0.117143	0.234317	0.0681603	-0.0453293	-0.0238533	-0.139196	0.107546	-0.174791	-0.00325621	0.0338182	-0.298262	0.276057	-0.372982	-0.136532	-0.151573	0.100623	-0.301996	-0.086179	-0.0718475	0.029441	-0.0527798	0.0758699	0.156129	-0.044148	-0.0268609	-0.203245	0.0765869	-0.0760436	0.197117	-0.0758727	-0.267711	-0.0210722	0.106905	-0.214054
HALLMARK_ANGIOGENESIS	-0.0191187	-0.0891476	-0.246219	-0.0338389	-0.308167	0.0171129	0.194046	0.463024	0.279547	-0.215978	-0.116775	0.016859	0.37919	-0.254842	0.203482	0.239656	0.0811594	0.02197	0.0506572	0.0330922	0.0149901	0.0626048	-0.00240972	-0.0450808	0.102173	-0.453475	0.36587	-0.154286	-0.165824	0.0315797	-0.303486	-0.23868	-0.400059	-0.147272	-0.205521	0.310319	0.178873	0.166459	0.187246	0.101851	0.0394504	0.214419	-0.150528	0.184136	-0.0272818	0.0397211	-0.249648	0.400895	0.306403
HALLMARK_HEME_METABOLISM	-0.142295	-0.0196539	-0.0209574	-0.0796038	-0.163018	-0.00658563	-0.0205042	-0.0528467	-0.044402	-0.133751	-0.172276	-0.110545	-0.0304428	-0.144503	-0.114699	0.0272783	0.0148362	-0.235836	0.173401	0.00786499	-0.0819489	-0.0421836	0.150192	0.0956739	0.0836432	0.0762657	0.120946	0.039624	0.199603	0.079385	0.138943	0.0252659	-0.0509002	0.12034	0.127315	0.014662	0.0840112	0.0838016	0.137915	0.085001	-0.0388835	0.0734237	-0.205396	0.0343268	-0.155924	0.0774537	-0.0623027	0.0947073	-0.0236483
HALLMARK_COAGULATION	0.0756528	-0.0861996	-0.110435	-0.094634	-0.237587	-0.0228642	0.194762	0.348665	-0.181578	-0.353459	-0.0478951	0.0591914	0.170675	-0.17572	-0.161002	0.0677419	0.252333	-0.285473	-0.0687492	-0.0543306	-0.138394	-0.025137	0.332871	0.251613	0.36538	-0.328888	0.172887	-0.284398	0.147299	0.116543	0.169846	-0.122701	-0.0430006	-0.142955	-0.140821	0.110634	0.388047	0.0723966	0.276467	0.136019	0.0573348	0.021852	-0.388248	0.193081	-0.423397	0.345152	-0.212017	0.426868	0.282149
HALLMARK_IL2_STAT5_SIGNALING	0.0457957	-0.23479	-0.353272	-0.265121	-0.225133	-0.22551	-0.0322272	0.266719	-0.316062	-0.296699	0.045198	-0.0583468	0.105416	-0.00942819	-0.0901868	0.136531	-0.128596	-0.192779	-0.34591	-0.22278	-0.309354	0.272485	0.278158	0.140315	0.229863	-0.228062	0.306404	-0.129386	0.122417	0.04055	0.0806134	-0.189508	0.121088	0.0376187	-0.1467	-0.118442	0.410906	0.258756	-0.0200807	0.251903	-0.0594652	0.163573	-0.270731	0.180664	-0.3163	0.216936	-0.264172	0.373136	0.25944
HALLMARK_BILE_ACID_METABOLISM	-0.0836398	-0.0694457	-0.194858	-0.0586232	0.136062	-0.309342	-0.126411	-0.0201851	-0.0572607	-0.133944	-0.0489361	0.00301032	-0.214792	0.0123817	-0.0732238	-0.0454901	0.0225299	-0.0601163	-0.0738861	-0.0805977	0.0220091	-0.14431	0.157925	-0.0749327	0.145571	0.241029	0.00128249	0.0484497	0.036759	0.221461	0.130164	0.118117	-0.0198657	0.0948662	0.0759883	0.062145	0.259863	-0.0383565	0.0320906	-0.0624875	-0.0618418	-0.0402293	-0.286712	0.145798	-0.182667	0.0718578	-0.00416306	0.238927	0.237916
HALLMARK_PEROXISOME	-0.108609	0.0863565	-0.109329	0.0055496	0.0947757	-0.230404	-0.0753329	-0.0933242	0.0795584	-0.0347499	0.0207978	0.0845976	0.0660168	0.171661	0.0939468	0.0474375	-0.0142729	-0.000172458	-0.116571	-0.0742446	-0.0999865	-0.126355	-0.00233964	-0.152658	-0.0485998	0.25982	-0.0552892	0.127771	-0.109603	0.0716437	0.0480805	0.0620771	0.0810111	-0.298968	0.15858	-0.0612445	0.123439	0.0907683	0.0253383	-0.0999138	-0.0269014	-0.0297081	-0.0908618	-0.0396279	-0.121068	-0.0543018	-0.0990519	0.259343	0.283187
HALLMARK_ALLOGRAFT_REJECTION	-0.0641434	-0.274481	-0.426525	-0.240332	-0.209145	-0.443614	-0.0510343	0.193235	-0.393481	-0.388543	0.16092	0.060323	0.100072	-0.252442	-0.294669	0.184143	-0.129586	-0.39232	-0.42962	-0.395772	-0.280599	0.411378	0.389716	0.167044	0.409477	-0.216011	0.433816	-0.320379	0.33173	0.220953	-0.203636	-0.300797	0.431649	-0.0289207	-0.0657743	-0.0166477	0.54656	0.292012	0.150136	0.355075	-0.34716	0.191141	-0.337651	0.295439	-0.425336	0.343994	-0.270678	0.156827	0.269802
HALLMARK_SPERMATOGENESIS	-0.0636247	-0.00963143	0.00601472	-0.0157909	0.089908	0.123143	0.0354576	-0.0672938	0.135571	0.226968	-0.00074513	0.115871	-0.0136222	0.153081	0.0395463	0.0339606	-0.113243	0.0560044	-0.151368	-0.0432774	-0.0248576	-0.173878	-0.129421	-0.0412518	-0.23465	0.284954	-0.0281441	0.0886485	-0.103201	0.0873697	0.0154111	0.0995399	0.115369	-0.19336	0.105455	-0.177228	-0.0847342	0.132898	-0.276602	-0.155644	0.0522832	0.0280254	0.206503	0.136973	0.287739	-0.166209	-0.021827	-0.0726167	-0.0169696
HALLMARK_KRAS_SIGNALING_UP	0.0845932	-0.12078	-0.324521	-0.329605	-0.280975	-0.270154	0.0869379	0.33752	-0.341677	-0.335395	0.103372	-0.123317	0.263447	-0.27483	-0.205688	0.0573044	-0.0459249	-0.194845	-0.265186	-0.0976251	-0.218798	0.25703	0.213184	0.0355262	0.207566	-0.268181	0.357574	-0.153081	0.248538	0.034999	-0.00584162	-0.3143	0.0713793	0.0180175	0.00193231	0.21604	0.460791	0.0647205	0.224605	0.114821	-0.221113	0.218296	-0.254857	0.290549	-0.311802	0.177769	-0.254444	0.334339	0.145662
HALLMARK_KRAS_SIGNALING_DN	-0.131702	-0.121282	-0.0659967	0.00274099	0.121325	0.0885355	0.0674478	0.200758	0.0170253	-0.0818388	0.142179	0.0807348	0.129033	-0.0965567	-0.0089404	-0.056151	0.0533885	0.273949	0.0574469	-0.0716285	0.0412993	0.168718	0.0737258	0.0784771	-0.0330996	-0.0130691	-0.052309	-0.137049	0.107488	0.170192	-0.0939033	0.0426795	-0.0207935	0.178084	-0.122024	-0.08291	-0.112424	-0.0559265	-0.00912298	0.13916	0.0445804	-0.0658873	-0.0468227	-0.147365	0.106232	-0.189379	0.0884053	0.304336	0.0591555
HALLMARK_PANCREAS_BETA_CELLS	0.0482019	-0.0406493	0.180356	0.00303952	0.118948	0.2046	-0.145392	-0.0831084	0.0820778	0.249643	0.101706	0.214924	0.00399794	-0.139758	0.28142	-0.0323491	0.0535222	0.0858232	0.00968736	0.0896038	-0.35403	-0.210414	-0.0337592	-0.0182748	0.0156093	-0.130555	-0.139947	0.01793	-0.115946	-0.157375	-0.00954633	0.203231	-0.089451	-0.257344	0.0587493	-0.14392	-0.042828	-0.0391667	-0.263823	-0.122934	0.123258	0.267534	-0.118926	0.130374	0.0843847	0.00559012	0.0219964	-0.123732	0.113544
[truncated: 46 more columns]
