# Supplementary material for: Osteosarcoma neutrophil extracellular trap network-associated gene recurrence and metastasis model
Source: J Cancer Res Clin Oncol. 2024 Jan 29;150(2):48. doi: 10.1007/s00432-023-05577-2 (PMC10824883; doi:10.1007/s00432-023-05577-2)
Supplement: Supplementary file 1 — Supplementary file1 (ZIP 501 KB) [file 432_2023_5577_MOESM1_ESM.zip › supplement data/supplement table/table5 uniSigGeneExp.xlsx]

## Sheet: Sheet1
id	GSE21257_GSM530667	GSE21257_GSM530899	GSE21257_GSM531283	GSE21257_GSM531284	GSE21257_GSM531285	GSE21257_GSM531286	GSE21257_GSM531287	GSE21257_GSM531288	GSE21257_GSM531289	GSE21257_GSM531290	GSE21257_GSM531291	GSE21257_GSM531292	GSE21257_GSM531293	GSE21257_GSM531294	GSE21257_GSM531295	GSE21257_GSM531296	GSE21257_GSM531297	GSE21257_GSM531298	GSE21257_GSM531299	GSE21257_GSM531300	GSE21257_GSM531301	GSE21257_GSM531302	GSE21257_GSM531303	GSE21257_GSM531304	GSE21257_GSM531305	GSE21257_GSM531306	GSE21257_GSM531307	GSE21257_GSM531308	GSE21257_GSM531309	GSE21257_GSM531310	GSE21257_GSM531311	GSE21257_GSM531312	GSE21257_GSM531313	GSE21257_GSM531314	GSE21257_GSM531319	GSE21257_GSM531320	GSE21257_GSM531321	GSE21257_GSM531322	GSE21257_GSM531323	GSE21257_GSM531324	GSE21257_GSM531325	GSE21257_GSM531326	GSE21257_GSM531327	GSE21257_GSM531328	GSE21257_GSM531329	GSE21257_GSM531330	GSE21257_GSM531331	GSE21257_GSM531332	GSE21257_GSM531333
HLA-DPB1	7.93156	7.66029	7.28761	8.71213	7.50298	7.72144	8.24468	8.09557	7.31032	7.88932	8.11595	8.44772	8.15311	7.73984	7.77523	8.03941	7.83867	7.36018	7.66636	7.35128	8.27753	9.97608	8.61178	8.95407	9.85963	8.69043	9.47904	7.60229	8.9088	8.40925	7.83474	8.0655	9.08107	8.35609	8.66206	8.61069	9.91684	8.58199	9.13448	8.87785	8.12256	9.16934	8.0515	8.71632	7.37675	8.62813	8.11629	8.33345	9.48465
HLA-DQA1	9.80547	9.4171	7.58158	8.53986	8.42203	8.51812	10.8714	9.97918	7.43223	8.13089	10.1295	10.0249	10.2391	9.15141	8.48124	9.56267	9.12562	7.26213	7.9127	8.65658	9.13121	11.2757	11.2329	11.1472	10.7618	9.80179	11.258	8.75607	11.3242	10.5979	10.0349	10.0782	11.5937	10.3156	10.7302	10.7061	11.9182	11.4395	11.4184	10.6281	9.70251	10.2945	9.23348	10.6639	7.37099	10.9832	9.16948	10.961	11.8305
MS4A6A	9.38113	8.84528	7.48339	9.01096	9.38888	8.68917	10.1641	10.0459	9.03476	8.36416	10.0888	10.7602	9.7691	8.86725	9.15065	10.0825	10.0449	7.94408	9.40183	9.06742	9.55436	10.6279	11.0025	10.409	11.2934	10.1425	11.1934	8.98305	11.6338	11.0159	9.31806	9.53614	11.0934	9.91947	10.2139	11.4823	11.7438	11.1297	11.2185	11.0877	9.66439	10.282	8.94662	10.1181	7.56953	11.3545	10.1462	10.3218	11.2856
TLR7	7.64555	7.50082	7.23972	8.04129	7.76497	7.57739	8.65803	8.44637	8.01659	7.44179	7.6681	9.31119	7.97499	7.62233	7.80659	8.06857	8.45466	7.30011	7.68765	7.5364	8.20602	9.26056	8.89218	8.82668	9.53616	8.1668	9.33028	7.63547	9.49788	9.27646	7.47283	7.75619	8.7968	8.19517	8.43928	9.32498	10.1347	9.03515	9.10915	8.66818	8.02885	8.61359	7.95949	8.71993	7.27839	9.40788	8.86391	8.39258	9.38584
ALOX5AP	9.24076	8.69954	8.20583	9.36698	8.75539	8.52553	10.5926	10.3216	9.555	7.57255	8.91357	9.25232	9.44622	8.33335	8.6425	9.07381	10.3945	7.61044	8.9413	9.69967	9.93069	11.6036	12.0207	11.4238	12.1456	9.33795	11.3804	10.0928	11.0293	10.7251	10.348	10.0325	9.76594	10.2895	10.1551	11.9921	11.6906	10.6937	11.4341	9.89248	9.97174	10.9628	7.72902	11.1108	8.46308	11.4567	10.3825	10.8734	11.088
ALOX5	8.41163	7.99631	7.68965	8.14279	7.89116	7.98628	8.72938	8.64	7.87591	7.7923	8.39253	8.27451	8.49176	7.92082	7.90724	8.3691	8.23152	7.82756	7.97506	7.97524	8.26877	9.45422	9.72145	9.24297	9.62255	8.35973	8.94219	8.57139	8.75017	8.63504	8.58104	8.23428	8.79306	8.5965	8.41453	8.66687	9.29238	8.58495	8.77166	9.21798	8.04983	8.56001	7.94789	8.63062	7.73387	8.78387	8.24047	8.61065	8.77982
PILRA	8.10243	7.86143	7.84794	8.29306	8.2274	7.69052	8.4327	8.45493	7.99307	8.12511	8.1671	8.74115	8.38688	8.35837	7.7692	8.61039	8.12371	8.06164	8.28165	8.2527	8.19695	8.54227	9.97593	9.55735	9.13507	9.15269	9.09636	8.85894	10.0504	9.52104	8.43187	8.19262	9.43638	8.94856	8.2968	9.30831	9.85376	9.03964	9.45451	9.07379	8.55384	8.95115	8.30772	9.16744	7.87323	9.46029	8.64685	9.20133	9.90125
LCP2	9.58007	8.36676	7.90459	8.82997	8.86784	7.90871	10.2881	10.2021	8.89285	7.63849	10.0385	9.95328	9.91559	8.82997	8.49275	9.50311	9.07434	7.53322	8.73771	8.90425	9.61211	11.0429	11.4342	10.4808	11.1155	9.47426	10.4087	9.55975	11.1566	10.2979	9.62715	8.26037	10.6622	9.55625	9.02265	10.3829	11.2583	10.1469	10.2292	10.7596	8.80641	9.38144	7.86473	9.46177	7.73746	10.8067	9.28234	10.1775	10.266
FCGR2B	7.92401	8.01849	7.45644	8.03783	7.60326	7.58858	8.13988	8.04736	7.62728	7.59868	7.65616	7.99646	7.73335	7.72439	7.72004	7.93683	8.0576	7.4843	7.59041	7.31686	7.83428	8.64454	8.40192	9.35705	9.16132	8.04847	8.66442	7.84018	8.44947	8.26578	8.0576	7.64721	8.97769	8.08867	8.06428	8.44173	10.6537	8.23311	9.33263	8.07621	8.11612	8.75979	7.66031	9.06573	7.56655	8.58461	8.02563	8.30462	9.21836
CORO1A	8.63517	7.88941	7.71288	8.84351	8.3531	7.90162	8.7488	9.03065	7.98337	7.69766	8.70209	8.65541	8.51467	8.1533	8.01285	8.65237	8.45349	7.82496	8.1179	8.23476	8.8174	10.033	9.1211	9.19469	9.93461	8.58923	8.96807	8.82589	10.0575	9.00438	8.13114	8.38988	9.3088	8.70438	8.33552	9.00541	9.44736	8.6238	8.95256	9.36862	8.69913	8.64393	7.68149	8.87327	7.63632	9.23148	8.60241	8.98655	9.13437
TMEM71	7.53223	7.55706	7.57064	7.56237	7.46385	7.46388	7.95011	8.30577	7.4294	7.47675	7.78557	7.55059	7.73301	7.58485	8.02478	7.58093	7.69508	7.52071	7.98091	7.41274	8.2274	8.86623	8.44578	9.48109	9.6161	8.00371	8.5796	8.47176	8.86777	8.31266	8.0864	7.67293	7.76687	9.05746	7.58975	8.72032	8.29303	7.99347	8.89986	8.20854	8.07531	8.26627	7.38513	8.62777	7.49776	8.58536	8.28552	8.24328	8.08755
LYZ	8.62699	9.96581	7.39229	7.79351	7.81409	8.48229	9.69313	9.42655	7.83462	8.07445	8.996	8.46946	10.2522	8.91906	8.88665	9.48435	9.13072	7.39091	8.41229	9.0446	8.97599	10.4512	12.1547	10.5054	11.2843	9.29978	11.4607	10.2496	11.4321	10.4888	11.1286	9.6315	12.5388	10.3114	10.7118	11.0322	12.4831	10.7879	11.6785	11.2577	9.68812	11.1537	9.06507	11.1116	8.34413	10.4402	9.69736	9.86946	11.9255
C1QC	10.6272	9.09174	7.54038	10.129	10.1335	9.06403	11.3352	10.8161	9.52975	8.30255	9.97327	10.7642	10.6034	9.4737	9.22425	10.4837	9.96246	7.76586	9.568	9.96499	11.0343	11.3666	12.0642	10.4144	11.6287	11.1522	11.4847	9.62628	12.3697	11.9877	10.0966	9.95093	11.5387	10.3054	10.8161	11.53	12.2507	11.782	11.6828	11.7362	10.2318	10.6312	8.49389	9.91802	6.80679	12.2913	10.7279	11.1313	12.0642
C2	9.28675	8.34952	7.99826	8.72873	8.45331	8.2042	8.56718	8.66873	8.17019	7.79573	8.52627	9.32442	7.85116	8.08616	8.02496	9.21339	8.27244	7.49044	8.07674	8.1971	8.68594	9.18947	11.3116	9.60416	9.46249	9.16132	9.01077	8.49323	9.85248	9.62024	9.38518	8.21231	9.65109	8.34352	8.35171	9.01563	10.1279	9.4743	9.88313	9.64381	8.63903	8.56988	7.70527	9.07353	7.40259	10.042	8.37569	10.1286	10.275
CD48	8.55214	7.9946	7.82832	7.9322	8.11733	7.41558	8.45843	8.62678	7.56674	7.44521	8.63926	8.32329	8.75713	8.25835	7.86503	8.61147	8.12988	7.33511	7.94559	8.35244	8.41643	9.78297	9.91294	9.93219	9.61639	8.96476	8.82298	9.49002	10.7468	9.63979	9.03633	8.81985	9.78411	8.72494	8.62437	8.51637	10.1036	9.32044	9.24353	9.25393	8.32495	8.7109	7.86343	8.83933	7.83603	9.77314	8.37524	8.91781	10.034
SPINT2	8.32112	8.07493	7.43474	8.03552	8.39999	8.17965	8.90215	8.50963	7.86442	8.16613	8.26333	8.53232	8.33707	7.82541	7.99138	8.29677	8.15506	7.47311	8.02523	7.93239	8.36612	9.78437	9.57309	9.36278	11.4289	8.58386	9.12962	8.23628	9.42919	9.40387	8.48859	8.44512	9.46009	8.70845	8.24737	8.84219	9.87664	8.88207	9.151	9.28006	8.61522	8.72479	7.80801	8.42309	7.62982	9.17767	8.54258	9.66663	9.32714
HLA-DPA1	11.0306	8.98659	6.92178	9.95627	9.95627	10.7643	12.6921	11.8906	9.18511	9.10446	11.5351	12.3767	11.9495	10.0373	10.4957	11.1961	11.3192	8.42231	9.28009	10.1319	10.522	13.4019	12.5696	12.8776	13.3412	11.8382	13.4539	10.107	13.2392	13.098	10.6871	11.2548	13.4778	11.9007	12.0967	12.8776	13.134	13.0115	13.8035	13.9056	11.9563	12.2135	10.2916	12.2596	7.44112	12.3493	11.8128	12.9755	14.2182
CCL5	9.60851	8.44742	8.65792	8.55728	9.33449	9.01268	9.93194	9.95339	8.32965	8.99014	10.5996	9.71722	9.62194	9.01316	9.16379	9.44589	9.04934	8.38194	8.52845	8.87806	9.09073	10.7139	12.0118	11.4131	11.5531	9.55473	10.4715	9.65159	11.0592	11.1719	9.63512	10.4288	12.2754	9.55342	9.49489	9.92293	10.4547	10.0285	9.56722	12.415	8.94407	9.55856	8.64878	9.25945	8.84493	10.0445	9.02266	10.461	10.5159
CCL8	8.8758	8.17971	7.78206	7.94446	9.50602	8.30731	9.67576	10.6116	8.21238	8.30743	9.66431	10.0483	9.43644	9.03543	8.8298	9.84003	8.98417	7.96079	8.36316	8.29932	10.0272	10.8392	11.8199	10.3111	11.3958	10.1491	10.4738	8.2919	11.9169	10.6612	9.34752	8.65915	10.2266	10.088	9.7067	10.7907	12.0231	10.9945	9.09484	9.80019	9.18377	9.14436	8.35019	8.6729	7.48632	11.4931	9.46019	10.5606	10.2771
CLEC5A	8.5661	8.61493	7.67164	8.93733	8.08687	8.25129	8.31079	9.57394	7.9168	7.94231	8.05788	8.01957	8.05564	8.87441	7.9381	9.2963	8.87469	8.20931	9.04166	8.42962	9.66122	10.4382	9.51533	11.621	10.6726	9.50992	9.77058	9.30193	9.21204	8.7992	10.0017	7.88908	9.62371	9.9915	8.13776	11.5107	11.0719	8.93539	10.4988	8.42292	9.44868	10.3548	7.89938	10.1735	8.20484	9.35772	9.50671	10.3073	9.73063
SLC11A1	8.06815	8.03277	7.32526	8.22616	7.81083	7.40794	7.53302	8.24572	7.98875	7.59969	7.39526	8.16068	7.46945	8.02504	7.33533	8.62903	7.93789	7.27636	8.08475	8.17442	8.21918	8.07009	9.61797	8.85422	7.78366	8.25737	7.9101	8.87776	9.05396	8.94659	8.48056	7.61437	8.64818	8.54693	7.70018	8.98716	9.26794	7.88322	9.02523	7.90408	8.33271	8.89638	7.55356	8.86734	7.71321	9.62077	8.22332	8.59253	9.87368
FGL2	8.15468	7.96267	7.44684	8.275	8.57844	8.03424	9.27557	9.29274	8.35684	7.77593	9.51651	8.8162	9.04075	8.56097	8.1194	8.99112	8.73125	8.29312	8.21525	8.53232	8.96474	10.4772	11.0671	10.2077	10.5206	9.747	9.8417	9.14837	10.7807	10.3485	8.28498	9.0218	10.4049	9.46768	9.35762	10.1828	10.5963	10.2136	10.186	10.8225	9.16564	9.40414	8.15423	9.39118	7.50769	10.4019	9.27849	10.1737	10.411
PARVG	10.1938	8.7138	7.4021	10.0688	8.57555	8.5198	10.7062	9.71879	8.01173	9.20626	10.6117	10.089	10.0575	8.20021	7.80423	10.2028	9.04986	7.2949	7.82523	8.70536	9.56884	11.4742	11.419	10.2175	12.1712	9.2278	10.4747	9.72225	12.1186	10.5874	9.44369	8.1888	13.8758	9.75744	8.91098	11.4716	12.8642	10.0062	12.0942	11.1376	8.80105	9.21557	7.61488	9.72363	8.16306	11.0471	8.96403	11.3941	13.0684
CXCL10	8.36587	7.60537	7.40229	7.6057	8.76445	8.45179	8.86075	9.55032	7.66845	8.55484	10.2221	10.0635	9.84275	9.16266	8.27354	9.74293	9.32576	7.94151	7.56233	8.40407	9.85855	11.6303	11.5624	10.2289	10.9799	10.0664	10.3854	8.35539	11.4202	10.3111	7.97807	10.9404	11.1707	9.06036	10.8801	10.6765	10.5227	12.1904	9.65087	11.0808	8.71776	9.75853	9.03493	8.16494	7.46708	11.9802	9.1687	10.5789	10.9819
P2RY5	9.05549	8.30134	8.17722	8.81538	8.31519	8.53585	9.17678	9.09648	8.35185	7.87035	8.56601	9.27467	8.85575	8.4294	8.95218	8.94234	9.03791	8.05828	9.19887	9.47055	9.22394	9.72449	9.45433	9.6954	10.1131	9.00401	9.94856	8.76205	10.081	9.64809	8.35211	8.5614	8.7427	8.845	8.96926	10.5494	10.4252	9.45589	9.98041	9.30378	8.86085	8.93297	8.30275	9.35784	7.59545	10.0641	9.74645	9.51423	9.33528
AMICA1	8.56602	7.89773	7.64593	7.56465	7.8752	7.8032	9.17478	8.72445	7.75202	7.98508	8.28367	8.44042	9.13754	7.92029	8.26821	8.35749	8.31964	7.79746	8.17452	7.31889	8.59806	11.007	9.95675	9.91588	11.1548	8.65785	9.56534	9.62641	10.2332	10.0266	8.53546	8.77516	9.30799	9.79799	8.52782	8.90511	10.107	9.13465	9.60858	9.72851	8.39646	9.14092	7.84769	9.26243	7.7117	8.50648	8.98157	9.18971	9.02472
FPR1	8.3712	8.08984	7.52206	8.2894	7.95104	7.98706	9.30347	9.26898	7.89513	7.91806	8.8426	9.50117	7.66744	8.10849	7.69078	8.05726	8.87633	7.60561	8.33484	8.10217	8.5045	10.2233	9.56078	9.70475	10.3122	8.72388	9.25886	9.65647	9.8933	9.23412	8.92182	8.51224	9.9795	10.0637	8.34241	9.44971	9.90154	8.57075	9.36855	8.86829	8.32392	9.30787	7.66975	9.58138	7.77957	10.1766	8.30253	9.45963	9.86639
EVI2B	8.76137	8.2604	8.30692	8.63707	8.40358	8.02156	9.28547	8.83161	8.30923	7.57759	8.66862	8.74661	9.36023	7.9429	8.03385	9.0287	8.72886	7.42349	8.33156	9.42441	8.85073	9.70008	10.6439	10.0523	9.81411	9.02729	9.52238	10.04	10.469	9.48525	9.90768	9.23762	10.0927	9.56642	9.23401	9.87334	10.388	9.78655	9.75678	9.45016	8.69339	9.37893	8.21171	9.36261	7.63163	10.4129	9.3837	9.22776	9.48475
ARHGAP9	9.13542	8.27562	8.39272	8.44372	8.48362	7.70084	8.72785	8.5989	8.20054	7.83865	8.76465	8.91758	8.77849	8.3891	7.86942	9.74129	8.66206	8.00984	7.87722	8.37772	8.56393	9.50517	9.27934	9.01251	9.52476	8.50997	9.19968	9.77309	10.0869	9.75877	9.12827	8.39086	9.33272	9.33886	8.7749	9.71905	9.84741	9.31655	9.41068	9.58151	8.2471	8.9302	8.03705	9.46	7.82837	9.61447	8.77509	8.56927	9.20084
ORC1L	9.25071	8.73953	9.52012	8.64945	9.0256	8.49507	8.06461	8.00362	8.96764	10.2995	8.82179	8.65486	8.52754	9.53435	9.09579	8.94843	8.41258	7.98556	8.68796	8.32456	8.72077	7.47288	7.73724	7.25688	7.67016	9.4724	8.00828	8.47892	7.47121	8.50928	8.2611	8.45711	8.60285	8.05522	8.83741	7.61697	7.68624	8.54636	7.68112	7.75545	8.68582	7.98824	9.54609	8.29091	9.0089	7.6131	7.97328	8.19379	8.64812
CCR7	7.50971	7.31013	7.30842	7.1902	7.28395	7.34994	7.79585	8.37285	7.19749	7.27907	7.44407	7.58469	7.96266	7.54579	8.06175	7.67729	7.7901	7.31871	7.28109	7.33086	7.64661	10.9114	9.23623	7.87079	9.19804	7.42879	8.27045	8.22872	10.2069	9.39764	7.37918	7.44347	8.08422	8.3674	7.71685	7.52534	9.05245	8.18809	8.10922	8.61201	7.35608	8.30014	7.24765	7.90286	7.38686	7.6381	7.34692	8.44092	8.30292
BIN2	8.24578	7.50448	7.33652	7.9537	7.75928	7.02107	8.08785	8.01631	7.44142	7.16792	8.59563	8.15781	7.8616	7.91186	7.423	8.60046	7.89921	7.10431	7.35263	7.87806	8.19482	9.1864	9.49373	9.14767	9.28275	8.59089	8.45974	8.67073	9.85398	8.7505	8.21006	7.98801	9.21751	8.74482	8.07204	8.92897	9.98846	8.52149	8.67852	8.75717	7.5657	8.34016	7.39985	8.58542	7.21413	9.0286	8.48593	8.786	9.17799
CD14	11.2143	10.2231	9.0612	10.7757	11.0743	10.2673	11.9698	11.6194	10.93	9.6849	10.8064	11.9783	11.4001	10.9072	10.1305	11.5563	11.2007	9.4881	10.8599	10.4234	11.8263	12.4022	12.7984	12.036	12.863	11.1543	12.0127	10.442	12.5353	12.3812	10.8028	10.4185	12.2654	11.275	10.8163	12.5148	12.8209	11.8835	12.0894	11.7487	10.9995	11.4188	9.6724	11.5862	8.80557	12.5945	11.4552	12.0176	12.0381
GZMH	7.54419	7.84207	7.19786	7.3419	7.44217	7.61635	8.02167	8.411	7.17686	7.27142	10.172	7.50793	7.95979	7.60268	7.94505	7.4326	7.30631	7.78933	7.34852	7.30698	8.15514	9.25197	10.2114	11.1307	9.88115	8.70653	8.69074	8.28726	10.0167	9.52362	7.97756	10.1211	10.5533	8.51307	8.04035	7.90193	8.95162	8.57952	8.74819	11.789	7.685	8.18262	7.23273	7.80905	7.39379	8.3983	8.64678	8.85007	9.7267
C1S	8.68219	8.79383	8.11993	8.49656	7.67598	8.9259	8.07971	10.0221	8.19777	7.35424	9.17527	9.2797	9.05561	7.79397	8.80157	8.82541	10.0801	8.10415	8.88828	9.02182	8.97333	10.8007	10.7918	9.97887	10.7608	7.55543	10.4104	7.82816	10.0845	9.21426	9.55932	9.0153	9.26764	9.9506	7.74882	9.05896	10.0345	8.58073	10.0256	9.27585	9.36497	8.28874	7.49388	8.89491	7.74473	10.1767	9.08086	9.96943	8.99486
LRRC25	8.47474	7.83169	7.6529	8.01454	7.9831	7.44649	8.39278	8.13858	7.90384	7.82824	7.80474	8.34269	8.16321	7.97414	7.70674	8.32828	7.94673	7.51744	8.06001	8.70112	9.16926	9.18212	9.54178	9.30213	9.81158	8.59389	8.1371	8.67813	10.0002	9.03294	8.29261	8.06387	9.20538	8.57118	8.32904	9.06739	9.72364	8.56742	9.36901	8.82714	7.99524	8.01927	7.72472	8.16106	7.63297	9.40982	8.13179	8.9596	9.50916
CTSS	8.69874	7.89157	7.3698	9.29681	8.24868	7.83979	8.89329	8.84056	7.84032	7.96258	8.76009	9.43103	8.54036	8.69587	7.99416	9.5434	8.77604	7.3481	8.22759	7.86105	8.64455	10.1302	10.4637	10.2488	10.3959	8.86188	9.97198	8.82599	10.8145	9.89867	8.88128	8.97952	10.5604	9.10533	9.46945	10.3374	12.6714	10.2124	10.827	9.93349	8.68871	10.034	8.4444	10.2895	7.49088	11.0466	9.03827	9.27682	10.2437
CD37	7.98735	7.84866	7.25985	8.1596	7.90956	7.40776	8.48325	8.58488	7.85384	7.43856	8.33146	8.39312	8.06727	7.79198	7.80424	8.14505	8.03383	7.40959	7.60615	7.5141	8.02651	9.12738	9.08907	9.05061	9.32466	8.32527	9.34058	8.39055	10.1971	9.11704	8.2003	7.5631	9.2768	8.63197	8.28233	8.89797	10.4585	8.77475	9.16393	9.04078	7.89345	8.41664	7.56497	8.81984	7.53127	9.0839	8.44449	9.2411	10.1174
CD96	8.19396	8.13808	8.05686	8.16231	8.50083	8.20667	8.70983	9.039	7.97275	8.11964	9.54699	8.22934	8.81103	8.45784	8.53592	8.42107	8.28337	8.1776	8.23453	8.11012	8.47909	11.3721	9.99766	10.8147	11.2318	8.81623	9.19924	8.34342	10.347	10.198	8.21536	8.60512	10.8772	8.93611	8.68589	8.56089	10.1067	9.06197	8.94021	10.7793	8.26375	8.75886	8.09127	8.90058	8.27829	9.30248	8.80307	9.29636	9.21853
SLC2A5	9.34591	8.81533	7.40729	8.35009	7.74253	7.90981	8.17726	8.75413	7.90318	7.57899	7.86756	8.43885	8.13279	8.30084	7.36866	8.69796	8.2193	7.45692	7.55139	7.18133	8.11391	8.56464	10.7285	11.4331	9.52927	8.63221	9.03308	9.30281	8.5947	8.65492	10.1262	8.05336	10.7533	8.77347	8.45992	8.96997	10.2785	8.42508	9.68506	8.79379	8.35406	8.75868	7.56621	9.7601	7.97944	10.5213	8.02609	10.1249	9.37414
CD2	7.76385	7.40181	7.45855	7.73281	7.6738	7.62562	8.42712	8.37632	7.34579	7.5646	8.69817	7.7872	8.37056	7.91217	8.18219	8.01196	7.828	7.64963	7.45656	7.55985	8.01963	10.1777	9.02515	9.64964	9.58866	8.14757	9.05399	7.78876	9.84645	9.36943	7.6866	8.28751	9.72825	8.18081	8.33291	7.87838	9.57306	8.85762	8.52775	10.2301	7.79248	8.40967	7.55009	8.0949	7.64677	8.58599	8.25227	8.46881	9.3199
U2AF1L4	8.61298	8.49655	7.92155	8.50356	8.13735	8.31068	8.99276	8.78941	8.17669	7.36411	8.30844	9.1655	8.64591	7.59716	8.14512	8.31584	8.47017	8.59805	7.7719	8.24051	8.40317	9.9855	9.8946	9.51595	9.94595	9.31077	9.08319	8.4683	9.98885	9.78611	8.9031	8.86141	10.0174	8.67104	8.55538	9.31507	9.83977	8.68388	9.40817	9.76955	8.53899	8.83022	8.05482	8.34802	7.6811	9.57029	8.91143	9.39987	9.12842
IRF8	8.32867	7.89143	7.57064	8.40299	8.41837	8.06438	9.37968	9.40541	8.14665	7.99562	9.19374	9.18043	9.20211	8.40096	8.37493	8.85535	8.87059	7.82976	8.30193	8.31892	8.56574	11.405	10.0293	9.65227	10.7956	9.19933	9.74291	8.60729	10.3956	10.0416	8.67986	8.62528	9.68314	8.894	8.89241	9.27714	10.5366	9.36051	9.61502	9.91357	8.6398	9.01711	8.33013	8.84981	7.79562	9.70363	9.23358	9.7102	9.6429
DENND2D	8.93072	7.42657	7.22951	8.09656	7.92351	7.31349	7.62097	8.00578	7.61817	7.22086	8.24789	8.76129	7.93454	8.18249	8.30982	8.43396	7.51109	6.61736	8.62652	7.16545	8.58028	9.93098	9.65525	9.11577	9.91846	8.77556	8.3464	8.5178	10.2353	9.72121	9.02039	7.89487	9.56927	9.095	7.65315	8.9459	10.3368	8.8325	8.7047	9.61141	8.80382	8.02538	7.79535	8.18379	7.9901	9.89752	9.12551	8.25184	10.1054
SH3TC1	8.80937	7.41166	8.12776	7.7969	7.68609	7.76159	8.88432	8.95423	7.2496	7.55767	7.88096	8.5776	8.89434	8.04369	7.68876	8.6256	8.01495	7.73084	7.98712	8.52564	8.93177	10.2642	9.13938	9.05139	9.67491	7.75346	8.24472	8.37979	9.47386	8.84758	8.47518	8.25983	8.96153	8.25066	7.59117	9.23476	8.98635	8.05225	9.63436	9.17109	7.9035	8.05445	7.09658	8.22338	6.98236	9.08612	8.08156	9.23991	8.79895
C1QB	11.319	9.69766	7.80825	10.9877	11.1255	9.24225	11.6408	11.3626	9.83434	8.86761	11.3143	12.7034	10.862	10.6723	9.84079	11.5602	10.9441	8.12621	10.2106	10.4584	11.1056	12.1363	12.9843	11.701	12.5868	11.9983	12.2792	10.1778	13.3461	12.8799	10.1595	10.9742	13.2485	11.0675	11.6673	12.3712	12.9843	13.047	12.8461	13.2316	11.0185	11.6044	9.62236	11.2696	7.6446	13.4699	11.3902	12.2308	13.6029
TYROBP	10.601	9.37068	9.93917	10.2685	9.96096	8.97872	10.7358	10.3543	9.64165	8.43318	10.115	11.1125	10.4997	10.064	8.88669	10.9421	9.92743	7.39631	9.55501	10.3108	10.4559	10.9723	11.6839	11.1739	11.0281	11.0994	11.2689	11.4258	11.5878	11.8068	11.1946	10.9686	11.6966	10.6464	10.9758	11.7107	12.1013	11.6905	11.7049	11.7178	10.5749	10.8379	9.25361	10.781	7.85488	11.9894	10.7321	11.4206	12.1013
FCGR1A	7.79971	7.37591	7.25946	7.88463	7.66276	7.20307	7.76958	7.69929	7.8182	7.19591	7.75779	8.37787	7.41363	7.63852	7.5585	7.82883	7.91032	7.56555	7.46944	7.46379	8.4488	9.82714	9.15122	7.3398	10.1568	7.95898	8.62152	7.676	9.34276	8.41065	7.817	7.80797	10.5153	8.61805	7.55176	8.71427	9.80424	8.17766	8.66609	8.25946	7.77227	7.89059	7.37228	8.04035	7.34514	11.2966	8.57431	8.09844	10.2405
SPSB1	8.87271	8.08462	7.53582	8.31891	7.95672	8.11179	7.91318	8.76609	7.64258	7.38892	8.24022	9.03384	7.85658	7.76949	7.68935	7.94508	8.70828	9.01114	8.48903	8.64473	8.68656	9.76474	10.5233	9.01522	9.32197	7.56768	8.35195	8.49147	9.10742	7.92509	9.64501	8.0317	9.99151	8.24931	7.36142	8.36877	9.2235	7.94996	9.47222	8.59245	8.99387	7.48208	7.43464	8.58139	8.17913	10.1016	9.02683	9.02178	9.61737
IGJ	7.56371	7.36979	7.35066	7.32299	7.49761	7.62348	8.28994	8.7827	7.35396	7.33503	7.63627	7.51494	7.47033	7.85147	7.5892	7.62729	7.4808	7.69583	7.33276	7.29574	7.2635	9.34731	7.62271	7.30347	8.89308	7.64357	9.12121	7.44441	8.98781	8.83678	7.40586	7.54404	12.4938	8.08016	7.78452	8.29384	9.30844	7.82439	8.9502	8.55327	7.61205	10.5883	7.7029	10.3598	8.22155	8.44203	8.13523	7.86538	8.41036
HLA-DQB1	8.4947	8.04157	7.53311	8.75866	7.77699	8.50406	9.31306	9.03417	7.76498	7.9985	8.66248	8.96281	7.38212	7.98971	8.0252	8.1102	8.42621	7.75157	8.2025	8.49228	8.12147	10.8344	9.52518	10.1956	10.3727	8.64534	10.4303	7.99284	9.10205	9.11949	7.20546	7.22094	10.1307	9.00993	7.30495	7.19817	9.66277	9.00583	10.1202	10.807	8.79257	9.84627	7.3501	7.47173	7.40317	8.66362	8.27584	9.64997	10.0827
VMO1	8.07014	7.9839	7.66172	8.52106	8.03834	8.01756	8.5816	8.08432	8.10088	7.87488	8.00254	9.39464	7.81987	8.56398	7.96105	8.97139	8.18824	7.89736	8.04969	7.96129	8.60903	9.69624	9.49525	9.51412	9.21456	8.57487	8.75987	8.05309	10.0161	8.65715	8.11442	8.45703	9.50156	8.46967	8.20031	8.52032	9.3407	8.55459	8.44936	8.96008	9.17778	9.10348	7.92262	8.62776	7.86939	9.07001	8.13454	9.6776	10.0227
IFNGR1	9.60701	9.03234	8.76341	9.26829	8.81131	9.22025	10.1138	10.4625	9.25625	8.76736	9.19177	9.90141	10.2037	9.08043	9.46394	9.77985	10.33	8.72821	9.99203	10.5156	9.98615	12.4348	11.5161	11.1601	11.7636	10.0544	10.9125	10.24	10.9776	10.1799	9.85787	10.1383	10.2478	10.24	9.83387	11.1242	11.1976	10.6014	11.0287	10.6605	10.2687	10.1369	8.46349	9.69577	8.49758	10.9641	11.0448	9.96356	10.3707
MS4A7	8.86925	8.38867	7.26047	9.28731	9.30831	8.59447	10.0202	9.57087	8.87477	8.6607	9.5745	10.5974	9.19487	9.0376	8.82404	9.77529	9.56317	7.67267	8.592	8.68254	8.54077	10.0503	9.22661	9.49294	9.21298	8.96753	11.422	8.27157	10.4086	10.2607	8.07753	8.60362	10.0119	9.40235	9.68021	11.5464	10.9596	10.4878	10.6145	9.82334	8.77736	10.533	9.15257	9.87463	7.83486	10.5361	9.59225	9.33302	10.0307
PRG1	8.79708	8.86093	6.7983	8.87951	11.4987	8.59416	9.68815	10.4896	10.3704	9.9942	10.2784	10.551	8.93637	9.71875	8.87066	10.0411	9.17403	7.34568	9.24614	10.2268	9.57622	10.5448	12.0252	11.181	10.812	10.1943	10.5875	10.0602	11.5517	10.8834	9.86431	10.3186	11.1745	10.6686	9.8223	10.9391	11.7962	10.7196	10.9054	11.3684	10.0509	11.781	8.50183	11.1396	8.06878	11.5947	9.40777	11.2256	11.1953
C1QA	10.7485	9.37601	8.52983	10.3682	10.3873	9.41921	11.1782	10.5916	9.97219	8.83657	10.5832	11.6293	10.8915	10.1339	10.025	10.8748	10.0621	9.23	10.0185	10.1016	10.8963	12.0665	12.0894	11.5291	12.2411	11.2944	11.3546	9.67699	12.2978	11.8916	9.79483	10.3021	11.9119	10.5755	10.7585	11.6635	12.3362	11.7436	11.6743	11.9527	10.4729	10.7485	9.335	10.4859	7.8839	12.1674	10.9646	11.2343	12.2411
PPIG	9.8394	10.5584	10.2953	9.47094	9.98535	10.3212	9.83357	9.75823	11.1274	11.0091	11.5481	9.59036	9.65293	10.8151	11.0469	10.2098	9.66639	9.50303	9.43196	9.32019	9.33687	9.97151	9.23301	9.49273	9.13335	9.82744	9.78638	9.25965	7.93898	9.12356	8.94093	10.0745	9.43946	9.24787	10.1141	9.03937	10.137	9.7827	8.98626	9.22926	9.63726	10.2558	10.4352	9.97169	10.7606	8.84562	9.88436	9.55465	9.37203
NDUFB9	11.2877	11.2497	10.6377	11.6864	12.075	11.1352	11.0784	10.6815	11.4285	12.2204	11.0452	12.2827	11.2996	13.0149	11.6216	11.8209	11.3635	10.8126	8.84698	8.59082	8.69097	8.24931	8.49443	8.61959	8.31525	10.3418	11.1588	9.48988	8.52712	8.96609	9.42239	9.56415	9.44551	9.06995	11.1248	8.29042	11.0992	9.86772	8.95504	9.0426	9.42782	11.6553	12.5389	11.3893	12.351	8.65147	9.4394	9.6562	10.8815
TNFSF13B	8.22594	7.96241	7.45951	8.11673	8.33264	8.14069	9.39763	9.81041	8.28515	7.9833	9.31355	9.72522	8.80648	8.3855	8.05864	8.90303	8.55677	7.54781	7.99942	8.25938	8.4957	9.58701	10.6639	9.71058	10.156	9.22756	10.3269	8.57906	10.4445	9.57164	8.42002	8.74016	10.5583	8.97026	8.85215	9.13452	11.0512	10.1937	9.63884	10.0764	8.58907	9.67831	8.08745	9.27843	7.68692	10.4055	8.64721	10.0923	10.2777
HLA-DOA	8.86633	7.85448	7.02054	8.83028	7.95691	7.50722	9.2978	8.18588	7.57907	7.84725	9.09586	9.96282	9.33115	8.19444	8.09493	8.56842	8.46245	7.19811	7.50604	7.57538	8.46715	12.1712	10.7453	10.9516	11.7868	9.21031	10.7214	7.91738	9.96282	9.8532	8.05068	9.0804	11.2116	8.80915	9.07461	9.6146	10.4736	9.97078	10.9584	11.908	8.99366	9.65431	8.56371	9.23437	7.35906	9.9257	8.61803	9.87056	11.7998
DUSP18	9.1337	8.58624	8.37186	9.11577	7.89809	7.70148	8.92889	8.18493	7.70779	7.70519	7.81848	8.0237	8.28435	7.70466	8.3266	7.72453	9.41769	9.01483	8.50619	8.86607	8.70239	9.1778	9.46255	8.90833	9.65211	8.08136	8.94436	8.6898	9.35239	8.74575	9.28103	8.78303	8.98893	9.98787	9.16703	9.14064	9.35984	9.01541	9.44282	9.43598	8.91233	8.45383	7.17793	8.13538	7.69901	9.79069	9.58345	8.68953	8.25779
LAIR2	7.81908	7.48112	7.25296	8.61393	7.63375	7.54477	7.91574	7.96297	7.43197	7.48284	7.62097	8.8002	7.55553	8.47046	7.53467	7.75579	7.97418	7.27416	7.42014	7.45698	7.43443	7.84705	8.03368	7.58405	9.94239	8.23987	8.20061	7.48807	8.55734	8.80345	7.52741	8.67428	8.44012	7.6391	7.64135	8.53951	9.77332	8.6929	8.66661	8.93831	8.30824	8.19736	7.84653	8.45615	7.52198	8.41645	8.047	8.37061	9.67747
S100A9	7.86187	7.71121	7.68652	7.42501	7.96214	7.40828	7.6682	7.89441	7.45899	7.49005	7.82071	7.7969	7.67133	8.11876	7.61589	8.04545	7.56377	7.35259	8.00781	7.98573	7.87398	8.76843	9.11894	8.61819	9.23525	9.21639	8.19032	10.7797	11.3182	8.94902	9.22861	9.20497	9.67399	11.1998	8.17599	8.62744	11.4983	8.83743	9.53256	9.28021	8.47349	9.55018	7.65467	11.6545	7.95521	10.0103	8.58362	9.93379	10.0234
UBD	7.56597	7.74127	7.38339	7.40075	7.51577	7.44816	7.54794	7.7439	7.43149	7.45929	9.49347	7.80508	7.88973	8.4522	7.71243	7.5221	7.50267	7.46181	7.40212	7.41761	7.54864	10.024	9.08023	9.08606	9.30005	8.05129	8.68017	7.40015	8.3723	8.92097	7.48792	9.31612	10.638	7.7576	7.93237	7.57042	8.44408	8.30764	7.75936	10.1188	7.3817	8.42336	7.9246	7.5037	7.58475	7.95786	7.47994	8.54215	8.58544
TMEM51	11.2404	10.1406	7.63892	9.56609	9.82776	7.68921	8.56263	8.74083	9.99111	9.02345	9.14488	11.022	8.66989	10.1708	9.7155	11.2774	9.1586	9.13609	9.09537	9.57831	9.71894	10.2327	10.8864	11.3992	10.2417	9.88606	10.8591	9.34994	10.0976	10.1312	10.5158	9.23926	11.0371	8.48021	10.2264	9.68784	12.3194	11.5715	10.8936	11.4862	10.0403	10.3844	8.24604	11.5384	8.68449	11.1154	9.05189	10.3856	12.3031
VSIG4	9.06659	7.94273	7.52551	8.87057	8.53602	8.02072	9.53095	9.45062	8.67669	7.50573	8.41768	9.53272	8.15406	8.09497	8.08926	8.86499	8.93816	7.70107	8.70999	8.5989	9.37901	9.73255	9.54377	9.48881	10.5216	9.41877	9.50181	8.57692	10.537	10.0847	8.96275	8.23976	10.1148	8.90327	8.42888	10.4632	10.9606	9.42968	10.4052	9.57925	8.61177	8.34709	7.58034	8.75549	7.47213	11.1616	9.4474	9.64968	10.1228
FCER1G	12.5356	9.69802	8.94046	10.2891	10.0327	8.29107	11.322	10.807	9.62101	8.23294	10.6328	10.8567	10.8917	10.1998	8.63974	11.1872	10.2768	7.42374	9.13029	10.5948	10.6669	10.8011	12.7257	11.4989	11.7719	12.0453	12.3449	12.4705	12.7662	12.5733	12.1981	10.5093	12.5011	10.8723	11.5223	12.5775	13.4607	12.2255	12.5356	11.9841	10.7654	11.5223	8.86092	11.2741	7.23129	13.5333	10.7235	11.782	13.004
CXCR6	7.22449	7.11478	7.0599	7.07446	7.12125	7.24509	7.67221	7.29577	7.19123	7.2515	7.51307	7.17566	7.53295	7.56267	7.51677	7.4025	7.25907	7.12862	7.05659	7.09283	7.47759	10.3706	9.31061	10.1274	9.20678	7.57147	8.37619	7.18003	10.1578	8.76109	7.14516	7.67565	10.4177	7.35506	7.95907	7.39343	8.75899	8.60886	8.16852	9.97823	7.29248	7.99414	7.14222	7.1539	7.1517	8.28246	7.46042	7.62841	9.2537
AQP9	7.76147	8.12849	7.39229	7.63442	7.8525	7.3064	7.55373	7.75598	7.36317	7.62382	7.35501	7.40593	7.39374	8.40825	7.30453	8.26875	7.54094	7.23429	7.31664	7.2839	7.30874	7.30006	9.8127	9.12399	7.32875	8.34696	7.72583	9.58941	9.75452	8.05972	9.43062	7.91892	8.95709	9.34951	7.81612	7.94108	9.52394	8.35313	8.84502	8.21659	7.94904	9.03125	7.67794	9.97755	7.95719	9.72379	7.73435	8.76204	9.76053
TTK	8.77699	9.26264	10.842	9.34463	8.86476	9.34788	8.93809	8.51162	9.28677	11.8985	9.33835	9.42705	9.37631	10.1955	9.8676	9.21449	8.77754	7.97525	8.53646	9.28657	8.94299	7.77514	8.10806	7.89562	7.5071	9.64	8.80783	9.53178	7.5979	8.61588	8.90462	10.4113	9.11139	8.26721	9.00564	8.59274	8.31947	8.83111	8.35741	8.12589	8.95676	8.69131	10.6075	9.03445	10.2771	8.46496	8.30171	8.25406	8.897
PLA2G7	8.27797	8.32091	7.04989	9.31972	8.8246	7.45874	8.11094	7.47736	8.12654	8.47942	8.87488	9.05318	8.17718	9.11079	8.04471	8.68853	7.64485	6.64722	8.36436	8.32245	7.91941	8.33747	10.7253	9.0398	7.78483	9.13675	8.68584	8.60793	9.89479	10.386	9.07829	8.38192	9.52647	9.10893	9.27892	8.80552	11.0271	8.38663	9.60761	8.68279	8.61349	9.08783	9.22162	9.54275	7.79278	9.18079	8.3221	9.43518	10.4751
PNN	11.28	11.7172	11.9312	11.3589	11.4044	10.2634	10.4108	10.5642	11.9164	11.749	11.4084	11.0136	11.2132	12.0218	11.7241	11.9022	11.2705	12.3641	9.44268	9.98204	9.7647	9.40629	8.9464	9.33317	9.02603	10.0699	11.758	10.2027	8.84135	9.9455	10.1362	9.55873	9.98858	10.6903	11.8067	10.0836	11.0311	11.1516	10.679	10.1778	10.5455	10.8441	12.4328	11.6242	11.6683	9.38747	10.0275	9.62065	10.3093
PSCD1	9.44623	9.08953	8.55065	8.3289	8.44367	7.75971	8.99153	9.11471	8.34193	8.48993	8.6009	8.43903	10.0972	8.25989	8.51733	8.68192	8.8233	10.4901	7.82413	8.09293	9.49897	10.045	10.9357	10.0487	10.6983	9.64435	9.4023	9.04187	10.1109	10.3708	9.23947	9.05115	10.1972	9.43356	9.26319	9.31457	9.79173	9.281	9.99741	10.4514	9.87554	8.9785	7.91153	8.37349	7.97258	9.61883	9.56412	9.90176	9.8233
S100A8	8.05143	7.9612	8.01278	7.36048	7.60806	7.25112	8.03136	8.34044	7.32222	7.97433	7.83039	9.1191	7.22705	8.10169	7.58098	8.56881	7.93777	7.50272	8.17968	7.35494	7.6625	8.248	8.99391	8.60521	9.21573	9.81505	8.63674	11.0754	11.4189	8.92572	9.33131	9.61029	9.50589	11.4946	9.15581	9.81062	10.9398	9.51215	10.5574	9.77729	8.88267	10.3908	8.04799	11.8336	9.43933	9.71096	9.34581	9.91012	10.3882
GNPDA1	9.9511	11.3053	8.98358	11.3546	10.1054	10.3121	10.2136	10.9769	9.32055	8.12964	10.3163	10.4978	9.79784	9.92215	9.7546	10.232	10.8902	9.75278	11.159	10.6737	11.256	13.1218	12.4934	12.5705	12.0556	10.9357	10.6648	10.9592	11.0105	11.4275	10.7079	8.79669	10.5381	10.5181	10.5591	10.992	11.7799	10.5049	11.5876	10.5569	10.2241	9.67915	7.72868	10.2048	8.04777	11.9998	11.401	11.4892	11.6836
FCER1A	7.99824	7.39778	7.4837	7.60273	7.41324	7.86485	8.66987	8.63243	7.50378	7.45218	7.91118	7.9957	7.86449	7.40965	8.07791	7.55767	8.60095	7.73533	8.22748	7.44759	8.09319	11.7387	7.76633	7.83968	9.60703	7.57438	9.65064	7.88629	9.68076	8.44142	8.27446	7.82494	7.56437	8.92378	7.83751	9.48631	10.052	7.63479	8.92891	8.40947	7.82855	7.78793	7.47862	8.11242	7.43961	8.22964	8.64076	8.43268	8.109
CLEC2B	8.79115	7.6403	8.33804	8.74623	7.99762	8.1928	7.89259	7.92826	7.71673	7.86724	9.08163	8.1879	9.2295	7.85842	8.60413	8.16579	8.3382	8.13821	7.6247	8.75477	7.95613	10.5088	10.2001	10.5547	9.9688	8.03893	8.32521	8.34775	8.42723	8.57645	9.0537	7.86243	8.12521	8.90077	8.39518	9.03625	8.85517	8.17685	8.48337	9.04981	8.07142	8.52187	7.69536	9.2675	7.3595	10.9136	8.24055	8.9369	9.12295
AOAH	8.1301	7.49188	7.54096	7.7185	8.24934	8.0271	9.0391	8.45148	7.7225	7.5984	8.61012	9.708	8.94375	8.05701	7.9553	8.91558	8.49259	7.47515	7.73668	8.01759	8.10815	9.47786	10.143	9.57804	10.1915	8.78394	9.01564	8.22186	9.49563	9.6753	7.9791	8.48498	9.65173	8.51772	8.59212	8.87832	10.2972	9.03598	9.10313	9.46254	8.39601	8.78846	7.69273	8.51306	7.35475	8.7787	8.32636	8.8573	8.74639
OLR1	7.96108	8.078	7.29518	9.16489	7.4536	7.47029	8.25292	9.06769	7.46522	7.57088	8.28674	8.50114	7.63087	7.69133	7.42228	8.27562	7.77144	7.36264	7.8939	7.50533	7.84411	7.56282	10.5765	10.5037	9.79879	8.5198	8.22338	8.46366	8.70023	8.60596	9.34223	7.81746	9.31957	8.0023	8.28137	8.68732	9.51106	8.11239	10.2203	8.12852	8.08572	8.58056	8.49379	10.7007	7.48933	10.6179	7.83403	8.8148	10.6162
ETS2	8.38829	7.29467	7.29948	8.52041	7.29449	10.1012	8.45121	8.8788	7.393	7.67318	8.39955	8.59533	8.53206	7.95129	7.83143	7.43277	7.88427	8.55028	9.73478	9.65473	9.0208	10.2815	8.33573	9.36659	9.45201	7.96611	8.74098	8.47239	9.13901	8.58757	9.18134	8.21772	9.57974	9.05828	7.67421	10.1878	8.31128	8.21927	9.55815	8.57878	8.76558	7.6788	7.74451	8.18168	7.083	9.10462	9.49016	10.1447	8.37311
TIMM8B	9.5033	9.26122	9.8125	9.60941	10.3177	10.1111	9.32253	8.8958	10.117	10.5991	10.5612	9.97732	9.76641	10.2105	9.59574	9.58925	9.65358	8.92287	8.64803	8.49343	8.28172	8.08475	8.30538	8.46701	8.14236	8.90212	8.9525	8.74853	8.34052	8.42253	8.62076	9.47996	8.5795	8.22855	9.07953	8.2333	9.80856	8.54056	8.34748	8.47334	8.82421	9.85316	10.7634	9.27154	9.63435	8.13349	8.12336	8.69852	9.1913
RPL7A	10.4593	11.3922	11.2134	11.4092	10.7749	11.0551	10.906	11.7338	10.4368	11.3946	10.9143	11.1379	11.0709	11.5552	11.3229	11.0387	10.9757	10.8339	10.4175	10.1437	9.42259	9.00097	8.69567	9.25494	8.98392	9.7999	11.2176	9.64675	9.73205	9.27695	10.1088	9.91651	9.53525	9.63332	10.5479	9.17914	10.7693	9.29328	9.69874	9.14433	9.50453	10.5214	11.8221	11.3073	11.7547	9.18228	10.5398	9.58305	10.137
CD53	8.76754	7.86354	7.97743	8.39999	8.25667	7.71311	9.23246	8.75236	8.03414	7.63453	8.29414	8.94607	8.68926	8.18873	7.71097	9.04571	8.50441	7.45457	8.19336	8.63571	8.73175	9.45292	10.2132	9.67175	9.7531	9.28955	9.21659	9.55243	10.1988	9.5329	9.50054	8.56708	9.65467	8.53882	8.92095	9.39928	10.8152	9.57228	9.57441	9.21462	8.53006	8.89234	7.94247	8.75689	7.55489	10.2477	8.48633	9.0401	9.64995
FUCA1	9.63843	8.95069	8.9185	9.22145	9.50323	7.96476	9.15319	8.8294	9.26001	8.15921	9.05045	9.98869	8.81677	8.67318	9.43344	10.0183	8.79353	8.08501	9.57039	8.689	9.52826	11.1281	11.1166	9.0642	10.463	9.88835	9.77788	9.49492	11.0656	10.7405	10.0786	9.40462	10.2433	9.62444	9.73238	10.2487	11.8676	9.7524	10.2897	10.0548	8.74644	9.64316	8.67949	10.0989	8.42403	10.3739	9.54584	9.56011	10.1757
TRAF3IP3	7.36848	6.9599	6.94834	7.60579	7.02552	7.28046	7.7997	8.85094	6.99272	6.91845	7.81767	7.43305	7.91277	7.30227	7.31838	7.36639	7.28887	7.71474	6.99181	7.10711	8.65606	9.78273	8.14758	9.94325	9.97998	7.89379	8.24701	8.04978	10.4142	9.14022	7.31859	7.87039	9.91231	8.78044	7.50003	7.95478	8.86476	8.69082	8.46301	9.50457	8.30745	7.83135	7.05985	7.95543	7.03859	8.27269	7.93882	8.13464	9.06866
GDI2	12.4626	12.7375	12.0808	13.6362	12.8494	12.0659	12.3838	12.2681	12.2555	12.437	12.465	12.4154	12.0643	12.8084	12.5717	12.8699	12.5847	12.3908	10.4646	10.6239	10.4664	10.5195	10.5821	10.4233	10.5471	10.4861	12.2766	11.194	10.8708	10.3177	10.805	11.0506	10.4899	11.0645	12.205	10.1953	12.7125	11.2018	10.6097	10.3828	11.2203	12.337	12.2989	11.9926	12.922	10.3448	10.6615	10.3494	11.5667
TNFSF10	9.00277	7.67513	7.83054	8.33779	7.78521	7.70943	8.86612	10.3222	7.57571	7.5056	8.82891	10.3222	8.72944	8.31312	8.17609	9.31912	9.52077	8.12359	7.33585	6.98833	8.26618	9.66153	11.6277	9.32516	11.2753	8.37336	10.2067	8.30468	11.2574	8.85455	9.13637	7.97035	9.54884	8.92567	9.43484	8.51841	11.084	9.6722	8.99288	9.55755	8.47195	8.79688	7.86065	10.7978	7.73482	10.48	8.07951	10.146	9.51827
VAMP8	11.5462	10.3554	9.93681	10.2984	11.5589	9.26021	11.3343	10.5775	9.94424	9.10751	11.5165	11.0382	11.0932	10.1995	9.65342	11.574	10.4112	8.46133	10.3106	11.264	11.5012	12.5599	12.9752	12.0485	13.0971	11.4541	11.4165	11.8388	12.2978	12.1022	11.8421	11.1252	11.9856	10.8419	11.1923	11.9325	12.252	11.7142	11.7492	11.731	10.726	11.0235	9.43939	10.6451	8.73687	12.3896	10.8885	11.5331	12.1809
TMEM77	8.06403	7.62784	7.93754	8.1533	9.57126	7.76981	8.50162	7.5171	8.36944	7.3327	8.07739	8.61747	8.25115	8.38577	8.85675	8.43042	8.4927	8.13199	8.84825	10.4694	9.24131	8.93383	9.57044	8.35376	9.35192	9.99203	9.02141	9.13305	10.3602	9.38796	8.7194	9.43881	8.98047	9.86212	8.3881	10.7568	9.70631	9.64859	9.99652	9.21101	8.66428	9.32723	9.39877	8.27863	8.70322	10.4284	9.7125	8.44335	9.39066
TM2D2	7.47116	8.73397	8.44433	8.57395	8.18834	9.55709	8.73197	8.74553	8.32021	8.12563	7.23813	9.16773	7.48662	7.49816	9.76006	8.49691	8.98537	8.15819	8.49873	8.49507	8.89693	9.30814	8.19757	8.90797	9.90155	7.01696	9.1071	8.73197	10.2453	9.01849	9.09783	8.54534	8.55075	8.68536	8.1978	10.1615	10.0499	8.89358	8.67516	9.35576	7.93692	8.49125	7.52327	8.06099	7.28113	10.4931	9.14449	8.3293	9.00017
GMIP	9.97328	8.37512	8.96714	9.14953	8.68131	7.58919	8.63576	7.99706	8.15831	7.41716	8.27817	10.2536	8.83241	8.14008	7.82411	10.1854	8.37693	7.13061	8.09104	9.32608	8.91684	11.0624	10.9659	9.52768	11.0739	8.87117	8.83763	9.00177	10.2498	9.40604	9.36356	7.81011	9.35328	8.61	8.58893	9.46939	10.224	9.24669	8.81486	9.24345	7.60291	8.29115	7.44968	8.37014	8.32968	9.62106	8.83722	8.45394	8.96561
GHR	11.3287	10.8865	11.1752	11.7826	10.5597	12.5897	12.5937	12.6051	12.8069	11.587	10.3321	13.042	11.9582	11.482	11.8229	11.9225	11.5505	11.1521	10.0342	11.4039	10.3595	8.9834	8.1756	8.14885	8.1463	11.5759	11.7854	11.1134	10.7591	9.91611	9.55477	10.4785	8.56194	10.6422	12.8035	10.5858	10.8611	11.3522	9.84886	9.47375	9.51447	9.74019	10.1042	10.4641	12.6815	9.0479	10.6607	9.90705	9.73962
PLAUR	10.1384	10.1128	8.35148	9.32372	9.67838	9.00814	9.08277	9.88584	8.26317	7.87916	8.64254	9.38039	8.49071	8.79773	8.74497	9.28649	9.83471	7.7878	9.48638	10.6359	8.66571	9.17753	11.2134	11.2496	11.3979	9.31108	9.01618	9.79782	9.23183	9.84712	10.3278	8.51464	10.9579	9.19178	8.33891	9.71556	10.3592	8.732	9.82352	8.70236	10.1018	9.10776	7.98254	10.1636	8.07151	10.3966	8.68518	10.7993	10.6359
STK4	10.8993	10.7568	10.089	10.1094	10.0578	11.1819	10.525	10.2099	10.2254	10.6183	11.1024	9.16007	10.5753	9.96753	10.2047	10.8218	9.52479	9.98943	9.92532	9.51192	10.1085	12.2687	11.5414	11.3074	11.2859	10.8151	10.6552	11.2131	11.9047	11.2048	10.6914	9.8926	10.8993	13.5781	11.1712	11.6577	11.5043	10.8381	11.1536	10.9161	11.7806	10.7071	9.13206	10.4152	9.1777	11.0929	11.5772	10.3266	10.5364
IL1B	8.21674	8.06292	7.20582	7.59266	7.69429	7.52802	8.04886	9.03901	7.30199	7.39271	8.26474	7.47181	7.97276	8.10577	7.27894	7.86914	7.97344	7.29589	7.28336	7.22006	7.84668	8.03042	7.41561	9.26928	8.88763	8.53737	8.59774	8.72975	9.22478	8.97209	8.99176	8.13373	9.40123	8.67257	8.0208	9.75097	11.0748	8.67182	9.07778	7.82895	8.30439	8.23002	7.41703	10.1163	7.2989	9.36467	8.20633	12.4053	8.9659
ABCE1	10.1165	10.0201	10.9368	10.7451	10.2716	10.3976	9.98443	10.0083	10.5239	10.8269	10.5563	9.51299	10.463	10.8518	10.4847	10.4143	9.94156	9.23819	8.89756	9.01003	9.08892	8.46666	8.55618	8.69477	7.94961	8.93965	10.234	10.2804	8.74205	8.65736	9.78697	8.92814	9.3472	9.56891	11.8226	9.2176	9.87143	9.67369	9.31563	9.07397	9.79707	10.1419	10.8662	10.8844	11.2676	9.26115	9.37539	8.41236	9.74059
RRN3	9.41029	10.1831	9.31364	10.6064	9.88776	10.018	9.79177	10.2324	9.72259	9.88776	10.2157	9.47625	9.76762	9.9759	9.95282	10.1567	10.2071	10.0629	8.35519	8.00548	7.92236	8.17148	7.87519	8.34169	7.83515	8.2663	9.46317	8.39897	7.6614	7.80736	8.0383	8.19054	8.13444	8.59001	9.77459	7.76645	9.61094	8.61959	8.16455	8.4834	8.95346	9.69615	9.80351	9.58136	9.51416	7.75521	7.53451	8.28219	8.82458
RHOU	7.9131	7.67059	7.40855	8.10008	8.71951	8.35369	9.05942	10.1015	10.0563	8.224	9.70304	10.7015	8.36594	9.08848	9.29397	8.38045	8.94388	12.599	11.2589	8.33314	9.41667	12.5739	9.70442	10.6675	11.1824	8.714	9.37883	9.74969	11.3138	9.90742	8.39632	8.21518	9.75161	9.96359	8.07409	10.6091	11.3988	9.32277	9.63465	10.1902	10.5455	9.18246	8.14983	8.74424	10.5924	10.6559	11.8251	11.1033	9.6654
NELF	10.7566	10.8657	9.49106	9.63765	9.28078	10.292	9.85061	10.9883	10.5439	10.1955	10.311	10.0136	10.1958	11.6161	10.4625	10.3522	10.2802	11.4937	9.64103	10.3584	9.65367	9.66716	8.20518	9.31325	8.79887	8.32182	10.3444	9.76582	9.86772	8.86392	9.24879	9.83184	9.29806	8.76418	9.40516	8.90116	8.69841	8.63695	9.4529	8.85422	8.99003	8.66389	10.7695	9.75684	11.8234	8.27379	10.108	9.6043	9.422
TOMM40	11.4706	12.2243	10.7627	11.9466	12.1987	12.576	11.2556	11.7534	11.8449	11.5555	11.8761	10.4237	12.0497	11.7413	10.9487	11.4495	10.658	10.5625	10.4582	10.9683	11.0318	9.93794	10.3081	10.4726	9.94296	12.1229	9.50264	12.0314	9.50809	12.3497	10.6688	10.8515	11.4311	8.98466	10.305	10.1919	10.1339	9.88236	9.37847	10.69	11.4285	10.8176	13.4042	10.679	10.2741	9.78782	10.3032	12.0542	10.8786
CMTM2	7.46147	7.22201	7.54638	7.41494	7.29313	7.22061	7.36351	7.46307	7.38284	7.24836	7.18635	7.26772	7.13221	7.47778	7.26538	7.36096	7.15942	7.63208	7.52014	8.56707	7.62513	7.35777	7.4076	8.07728	7.62821	8.05249	7.51989	10.2012	10.0213	7.64286	7.58516	8.28791	7.419	10.3446	8.03207	8.18464	7.95822	7.95654	8.49961	8.29895	7.64124	8.75089	7.4163	9.98778	7.72828	8.09827	7.97716	7.83085	8.32213
KIR2DL3	7.51317	7.4564	7.61587	7.3606	9.15248	7.44867	7.39168	7.81815	7.43091	8.23157	9.34993	8.35965	7.61651	7.64279	7.52504	7.75819	7.4657	7.59413	7.29533	7.34623	7.55332	9.75736	9.59541	9.07742	10.1535	7.72173	7.66126	7.60388	9.46299	8.51467	7.37655	7.45383	8.4468	8.14897	7.39359	7.34044	7.72923	8.11769	8.26442	8.88798	7.25646	7.96425	7.43493	7.52312	7.38058	8.58584	7.42973	7.89873	10.1876
TGOLN2	9.76822	9.55259	9.75443	9.23178	10.1147	11.0688	10.8817	11.3813	9.06579	9.91402	8.15283	9.40968	10.5894	8.42698	9.54836	10.3984	10.1281	10.1479	9.8173	8.73979	10.6501	12.4166	10.9086	10.5613	11.255	10.329	10.3809	10.0649	10.2432	11.2476	10.5838	8.58246	10.1707	10.1186	9.44122	10.5415	10.4154	10.9052	10.5521	10.6298	10.3906	10.3544	8.46612	10.5283	8.81552	10.6298	10.0801	10.4261	9.59304
CREG1	9.73786	9.05751	9.25746	9.50221	10.3185	8.94433	11.5053	11.4542	8.96093	7.52524	10.232	10.0342	10.758	8.62332	9.27567	10.2584	10.0356	6.05708	10.4713	9.14136	10.9602	11.2743	12.5997	11.1511	11.3275	11.5453	10.7424	10.303	12.6513	11.1877	10.8932	10.8657	11.0752	10.9186	10.4993	11.452	12.6608	10.6475	12.1742	11.3256	10.7065	10.9772	8.92768	9.40732	8.10913	12.3302	10.2913	11.6103	11.7626
SETD6	9.61247	9.33216	9.65591	10.289	9.83618	10.7298	10.5631	8.27811	10.2368	10.3094	10.406	9.91641	9.98698	10.9764	10.6565	10.7736	10.016	9.05667	8.5485	8.29761	9.9112	8.05235	7.80454	8.07265	8.03957	8.69265	9.63455	9.33025	8.8318	8.49979	8.84016	8.01542	8.58698	9.10985	10.0968	8.68642	8.88182	9.52817	8.76835	8.58312	8.77115	10.6029	11.5724	10.2567	10.8003	8.38752	8.65685	8.25716	9.0267
CD72	9.16204	7.68206	8.26004	8.31017	8.21009	7.58157	8.28979	8.43287	7.95908	7.55144	8.42503	8.86414	9.13029	7.80924	7.64289	9.01667	8.03325	7.66131	7.60263	8.465	8.45457	9.41034	10.8732	10.5606	10.5656	8.63557	8.38575	9.25949	9.66666	8.83153	9.0987	9.30711	10.7772	8.16837	8.08737	8.32939	9.32748	8.69676	8.96921	10.2368	8.10407	8.68468	7.96611	8.01693	7.96356	10.3387	8.18065	8.59465	9.87077
TBX2	10.599	9.81272	10.9218	10.5509	10.9749	10.0627	11.6404	9.58025	11.388	11.7917	11.5641	9.59773	11.4087	8.94051	10.4425	11.2676	8.75305	10.9578	9.21075	11.0911	9.64265	9.38512	8.0331	8.73106	8.89456	8.94548	9.06038	9.98139	9.99523	9.75662	8.90771	10.1455	9.57703	8.97681	10.2456	9.87978	7.45771	12.1516	8.71806	10.8398	9.64677	10.3042	10.0395	8.7338	11.6652	8.71315	10.8134	8.84057	9.38512
PTMA	10.9946	11.5494	12.6218	12.1804	12.0294	10.9566	10.9011	10.9893	11.8552	13.3985	11.8918	12.1063	11.86	12.6575	11.5444	12.8562	12.124	12.0256	8.83092	8.81757	8.79822	8.75861	8.73808	8.86039	8.68231	9.38405	12.1953	9.13215	9.10492	8.86579	8.99665	8.97424	9.30042	9.33271	12.0419	8.73052	12.268	10.1695	8.85892	9.0406	9.02001	12.3631	13.262	12.8147	13.3985	8.75316	8.80602	8.9134	10.2647
RBMX	10.079	11.6758	12.6826	12.9669	12.087	12.2897	10.2549	10.9632	11.6062	11.1517	11.9277	11.6961	11.0021	12.93	11.3891	11.1658	10.7083	12.3753	12.1372	10.5966	11.0479	10.2321	8.74143	9.7388	8.98853	11.6927	11.0679	10.4239	10.0051	8.67389	10.1595	10.4982	10.8339	11.8324	11.9761	10.4034	11.0421	10.5649	10.2131	9.52524	11.0788	11.0112	12.6431	11.3064	13.0509	10.4019	11.239	9.76535	10.8044
RNF150	10.4867	10.549	12.0243	10.4306	8.68397	11.7778	12.4292	12.473	10.4723	9.66658	10.0445	10.0929	11.1922	11.1411	11.1411	9.60811	11.7047	12.8986	10.8592	8.56653	9.94017	13.7216	11.5165	12.9307	12.6461	9.36582	12.1341	9.59246	9.96986	11.2809	10.143	9.80272	11.4229	12.4287	9.03744	11.5653	10.7224	10.3601	13.0298	11.5625	10.5367	11.6477	9.95998	12.2127	11.5206	10.8368	11.5333	11.5419	11.1928
DOK3	8.91312	7.87833	8.18116	7.81354	7.66013	7.0004	7.90331	8.0286	7.25557	7.0394	7.52833	8.13463	7.84046	7.80979	7.16047	8.64691	7.45229	7.28236	7.13162	7.92389	7.48778	8.79028	11.5911	7.74781	9.83488	8.26492	8.36709	9.37956	10.4443	8.62137	9.36483	8.3239	10.397	7.50818	8.3166	8.31899	9.95892	8.7042	8.64592	8.67911	7.47132	7.79788	7.49321	7.58149	7.11539	10.2925	7.76692	8.36086	9.62134
KYNU	9.06375	9.93472	7.50421	7.79843	7.71248	7.06745	8.449	10.5107	7.41237	9.12514	9.64616	9.45936	7.71228	8.74757	8.39811	8.58557	7.66159	7.68673	8.51107	7.63901	7.83046	8.94249	10.4491	9.61434	9.0845	8.57895	9.45838	7.95426	9.20905	9.25249	10.0016	8.05456	8.9889	10.7754	8.33719	8.54332	10.3347	8.48793	9.21724	9.60713	9.9914	12.3727	8.78068	8.61992	7.13654	10.2614	7.85608	8.87083	10.5585
FH	12.358	12.5481	12.737	12.9598	12.7393	12.0073	12.2576	11.5476	12.417	11.3761	12.9099	13.1333	12.3432	13.8506	12.8317	13.2019	12.9965	11.4633	10.8315	10.9134	10.8271	10.3775	10.4047	10.4732	10.1904	11.3481	12.1821	10.7842	10.262	10.3473	10.8577	10.937	10.7179	10.6774	12.2317	10.0733	12.2942	10.8669	10.5261	10.492	11.3694	12.7485	13.0095	12.3864	13.3254	10.4326	10.4356	10.6761	11.6377
BAIAP2L1	8.73105	7.23118	7.08598	8.43512	7.84747	8.63747	7.03545	7.47487	8.69754	6.95757	7.06698	9.53386	7.3865	8.20881	7.68997	7.90234	7.55513	6.91272	8.44034	8.13823	9.40405	9.16134	10.6748	9.43377	9.69492	6.82228	7.65992	8.86295	7.88675	7.26093	9.96307	6.87466	11.3395	8.4273	7.77797	8.94561	7.87845	8.51334	10.1602	7.74114	8.97947	7.60905	6.94733	9.55426	8.0171	9.09959	9.33155	8.41198	9.44831
CYBA	10.8135	10.0008	9.85443	9.20239	10.0374	8.32719	10.2277	10.4519	9.55546	7.09712	9.31649	10.6024	10.791	10.3233	8.72543	10.7985	10.4561	9.73574	10.6097	10.7274	10.9906	10.3211	12.0257	10.3558	11.2391	10.3431	10.9432	11.3592	11.3048	11.3745	11.4561	10.3719	11.7521	9.26824	10.1249	10.8101	11.7049	11.0062	10.9464	11.3988	9.84455	10.1753	8.01221	9.62828	8.5984	11.5267	10.3353	11.2559	11.566
PPIF	10.4585	9.56648	9.52122	10.3003	11.0645	8.77375	8.97612	8.6989	8.78658	8.79504	9.59784	9.02851	8.98504	9.10738	8.25141	9.92585	8.76191	8.64762	8.56163	9.93056	9.76683	7.56314	9.75224	7.75071	7.54154	8.61488	8.27019	10.8791	8.68627	7.95758	9.78732	9.82536	9.31953	8.39897	8.27402	8.73212	8.88572	8.43951	8.19444	7.65395	8.36595	8.49961	8.62353	8.35017	8.09423	8.79268	8.45582	8.82248	8.85345
RPL23	12.2915	13.0833	12.5343	13.1775	12.4282	12.1579	12.3022	12.4517	12.8451	12.991	13.021	12.7283	12.3697	13.3138	12.5593	13.1581	13.0792	12.6131	9.66388	10.1133	9.26893	9.23629	9.00018	9.88249	9.42375	10.142	12.9079	10.0538	9.57077	9.61877	9.99156	10.2962	9.99049	10.5311	12.8818	9.29108	13.0519	10.8513	9.70551	9.53796	10.0886	12.7679	13.4456	13.221	13.5497	9.36585	9.42472	9.91056	11.6586
IL13RA1	11.0794	12.2858	9.36342	10.004	8.40659	9.64131	10.4184	10.0241	9.72218	7.49938	9.34245	9.93698	9.59465	9.00493	9.28072	11.0982	10.8352	8.22366	9.40265	8.21333	10.187	11.8031	12.5748	10.6486	11.8114	8.6596	11.4167	10.3714	11.6273	10.6185	10.9001	8.68008	9.85485	9.98739	10.4048	11.5346	11.8898	9.92071	10.8275	9.57372	9.85947	9.89352	7.04966	11.9623	7.99663	11.4197	10.4312	10.4903	10.6765
FAM98A	12.3209	12.3765	12.6656	13.4845	13.0641	12.1774	12.2401	12.2549	12.5939	13.0187	12.9507	13.0767	12.6229	13.432	12.8706	13.45	12.9876	12.1345	10.3711	10.5685	10.3405	10.4556	10.4313	10.7272	10.3919	10.8537	12.6307	10.9941	10.3829	10.6001	10.6053	10.8835	10.807	10.8615	12.7654	10.3267	12.2741	11.3191	10.5423	10.2706	10.7816	12.7662	13.7422	12.8008	13.6603	10.5291	10.5249	10.4926	11.7082
KPNA2	9.59219	10.2635	10.3515	10.7432	10.0748	9.77091	9.5239	9.23255	10.1204	11.1281	9.87539	9.56678	9.54593	11.6421	10.841	10.6532	9.94238	9.38798	7.93812	7.95868	8.07403	7.8546	7.85048	7.95807	7.8713	8.40395	10.081	8.34414	7.95563	8.06992	8.04994	8.34328	8.1604	8.19759	9.85579	7.86289	9.63594	8.79658	8.12942	8.08853	8.26993	10.3921	11.8683	10.4476	11.1313	8.00587	7.9189	8.13758	9.20496
GCAT	10.4712	11.1516	8.96935	9.91483	9.80432	8.77705	9.69324	7.9957	9.96512	9.20509	10.3506	12.3841	6.70063	10.3097	10.408	8.43847	12.3371	8.03302	8.20458	10.7716	7.83503	8.04253	8.09088	10.7885	7.56703	9.44822	7.959	10.578	8.64396	7.85889	8.1256	9.43586	7.88471	9.46876	8.89338	9.14389	7.84995	7.47047	9.45047	7.97162	8.29128	7.13949	8.79294	8.30282	8.93041	8.21926	10.628	7.27432	10.0131
SCPEP1	10.8166	9.97305	10.4364	10.3864	10.1547	9.55087	9.76683	10.9101	10.7723	11.1545	9.10458	11.4688	10.3186	9.0366	10.3738	10.1341	10.3891	6.51952	10.2451	10.8262	10.4714	10.2686	12.2796	10.956	10.8262	11.0484	10.5904	10.0015	11.2826	11.5887	11.0743	10.4949	10.0162	10.601	10.3878	9.92629	11.6094	10.7947	11.4543	10.7961	10.7694	10.15	10.1879	10.6984	8.51977	11.0743	11.6442	11.7785	11.2934
STAMBPL1	8.22074	7.6383	7.20138	7.6155	7.74006	6.79947	8.59589	9.02236	8.75233	8.14411	9.11459	8.476	8.61386	7.12899	8.09771	10.1902	9.76937	7.13432	8.06451	8.57029	8.56417	10.0665	10.0634	9.36746	9.9453	8.55403	10.3994	8.39505	8.85463	8.71481	9.62533	8.84973	9.38662	7.81314	8.32997	9.39626	10.854	9.39931	8.93157	8.58923	8.12102	7.9616	6.29512	8.87335	9.21749	9.87193	8.86952	8.71787	10.3029
RPN2	12.6406	13.2536	13.1565	12.8327	13.0679	12.4956	13.5958	12.816	12.8143	14.0684	12.4019	13.0177	13.3319	12.551	12.8991	13.4825	14.4098	12.1587	11.0052	11.5202	11.0516	10.7783	11.3937	10.7529	11.3072	11.4416	12.0915	11.4247	11.0659	11.7014	11.3877	11.8389	11.2775	11.0852	12.9048	10.832	12.1281	11.6568	11.1428	11.4084	11.5197	12.8855	13.488	12.7873	13.1444	10.392	10.4628	11.7063	12.0871
PARP12	10.2874	9.09132	9.52521	8.90624	9.00872	8.65757	9.83138	9.48499	9.68474	8.0106	9.29386	10.0352	9.95188	7.43619	8.22998	10.2142	8.03328	9.64882	8.22465	9.34948	10.7794	11.0606	12.6294	11.1235	13.1575	9.70905	10.0425	9.51261	11.1531	10.3532	9.89331	8.66082	10.1208	9.62424	10.2015	10.0667	10.6372	11.0799	10.5375	10.0647	9.52521	8.18712	8.14521	8.66156	8.63219	11.2495	9.50353	11.0576	10.4072
IER3	11.8398	11.3194	9.52846	9.48601	9.19751	9.7137	9.90571	10.1621	9.12776	10.0306	10.874	10.3422	8.82989	9.38707	8.60611	10.5439	10.0487	8.82769	9.57384	13.4112	11.1293	11.0835	11.1057	11.9193	10.9215	10.1187	10.6035	11.9689	10.4202	11.2305	12.355	11.0088	11.9489	11.27	10.4761	11.5782	11.8772	10.6127	10.9182	10.0631	10.2637	9.2672	8.37933	11.8914	8.85518	11.3393	10.2889	12.9928	10.8889
SELL	7.57247	7.07113	7.35829	7.24765	7.35082	7.03286	7.6763	8.18311	7.19072	7.46329	7.16997	7.42886	7.68774	6.93767	7.69609	7.6106	7.35548	6.9744	7.65468	8.20521	8.60724	8.79384	10.4392	8.60948	8.66479	8.34391	7.6618	9.85927	11.4512	9.17782	10.1539	8.2172	8.48105	10.2394	7.70665	8.49033	8.14136	8.52573	9.20107	9.18375	8.74389	8.03282	7.52636	8.86955	6.96157	8.90525	8.69193	8.58429	8.08952
DPYSL4	11.597	8.67469	8.26974	9.24114	9.86085	12.5275	9.17991	8.34621	10.8775	8.13083	10.334	8.62731	10.638	10.378	11.0243	11.9742	10.0464	13.5609	10.4393	9.56679	11.329	10.8933	7.89296	8.03946	8.87622	10.0003	8.00938	11.3298	9.87539	8.24473	9.80275	7.95414	10.1339	10.8012	8.30617	8.49468	9.78955	10.2208	7.79066	9.97173	10.7762	7.85498	7.70374	7.77499	10.2163	7.86209	9.46207	9.56834	10.3743
PRSS35	8.89955	8.1	10.6512	10.6214	10.9155	10.1318	11.7934	9.66218	11.1985	12.4431	8.22832	10.229	11.1796	9.93927	11.1395	10.5494	9.89689	6.91127	9.90391	11.1807	9.54686	7.16427	8.28457	7.23842	7.01373	10.1637	9.8962	8.80601	9.6874	9.7258	7.53971	10.1142	9.12799	10.2512	10.8339	10.2919	6.98341	9.59542	8.77562	10.0365	9.88298	9.48232	10.2838	8.97499	9.63865	9.79139	11.1239	8.60863	7.78351
SUMO2	11.3494	12.048	12.1301	12.3999	12.0225	11.8553	11.1361	11.4077	12.27	12.73	11.8954	11.8257	12.038	13.1704	12.2216	12.626	12.3606	11.9915	9.08452	8.97327	9.02375	9.02072	8.77545	8.68911	8.91782	9.64686	12.503	9.40389	9.27463	9.25083	9.42032	9.54354	9.64739	9.84475	12.3544	8.87429	12.4173	10.6247	9.39165	9.3174	9.56466	12.3915	13.1324	12.9035	12.9562	9.12097	9.11241	9.42864	11.0486
ANAPC4	9.78845	9.77535	8.24097	10.1709	9.2916	9.89712	9.7636	9.9534	11.0767	9.49568	10.2747	9.03937	11.4372	8.9216	9.28483	9.68664	8.87328	10.1907	10.1392	9.81062	10.5442	12.2384	11.5265	12.5368	11.579	10.7986	9.19691	10.1117	10.8759	10.7393	9.82846	9.44748	11.1078	10.0394	9.48624	11.2331	9.54125	10.9307	12.159	9.99197	12.0615	9.58518	9.84718	8.59215	9.08606	10.2367	9.51493	10.6261	9.18797
CBS	12.3664	13.2476	11.3488	11.8141	13.2937	12.5149	10.3538	11.986	13.3607	11.7103	10.028	11.5834	12.4869	13.3941	13.0325	10.9439	12.6534	11.2065	11.2807	12.6457	13.416	10.6629	9.67921	10.3762	11.5943	9.3341	11.5799	10.6729	12.3184	9.81021	11.218	10.6969	10.4632	12.0377	11.7313	11.1295	10.3242	11.9681	11.7195	10.6979	13.9018	10.5624	9.85248	10.6755	13.8999	9.85973	13.3641	10.833	10.6084
CHD1	9.38175	9.3993	9.78953	10.6213	10.301	11.1819	10.232	10.2791	9.89647	10.1805	10.2558	9.52957	10.9345	10.6916	10.4908	10.2244	9.8529	10.5429	7.94592	7.65346	8.00053	8.16976	7.59911	7.6104	7.78972	8.70624	10.0317	8.26237	7.52949	8.2707	8.42296	7.7465	8.51666	9.04749	9.98417	7.76936	9.88942	9.2722	8.31347	8.46732	8.69263	10.0704	10.7458	10.5637	10.1333	7.61987	7.59876	8.32545	8.66021
[truncated: 46 more columns]
