# Supplementary material for: Osteosarcoma neutrophil extracellular trap network-associated gene recurrence and metastasis model
Source: J Cancer Res Clin Oncol. 2024 Jan 29;150(2):48. doi: 10.1007/s00432-023-05577-2 (PMC10824883; doi:10.1007/s00432-023-05577-2)
Supplement: Supplementary file 1 — Supplementary file1 (ZIP 501 KB) [file 432_2023_5577_MOESM1_ESM.zip › supplement data/supplement table/table6 lasso.SigExp.xlsx]

## Sheet: Sheet1
id	futime	fustat	CXCL10	U2AF1L4	PSCD1	S100A8	ETS2	TNFSF10	TOMM40	CMTM2	KYNU	FH	SCPEP1	CBS
GSM531284	0.821918	1	7.6057	8.50356	8.3289	7.36048	8.52041	8.33779	11.9466	7.41494	7.79843	12.9598	10.3864	11.8141
GSM531285	0.410959	1	8.76445	8.13735	8.44367	7.60806	7.29449	7.78521	12.1987	7.29313	7.71248	12.7393	10.1547	13.2937
GSM531286	2.46575	1	8.45179	8.31068	7.75971	7.25112	10.1012	7.70943	12.576	7.22061	7.06745	12.0073	9.55087	12.5149
GSM531289	0.739726	1	7.66845	8.17669	8.34193	7.32222	7.393	7.57571	11.8449	7.38284	7.41237	12.417	10.7723	13.3607
GSM531290	2.05479	1	8.55484	7.36411	8.48993	7.97433	7.67318	7.5056	11.5555	7.24836	9.12514	11.3761	11.1545	11.7103
GSM531291	0.986301	1	10.2221	8.30844	8.6009	7.83039	8.39955	8.82891	11.8761	7.18635	9.64616	12.9099	9.10458	10.028
GSM531297	0.821918	1	9.32576	8.47017	8.8233	7.93777	7.88427	9.52077	10.658	7.15942	7.66159	12.9965	10.3891	12.6534
GSM531301	3.61644	1	9.85855	8.40317	9.49897	7.6625	9.0208	8.26618	11.0318	7.62513	7.83046	10.8271	10.4714	13.416
GSM531303	4.93151	0	11.5624	9.8946	10.9357	8.99391	8.33573	11.6277	10.3081	7.4076	10.4491	10.4047	12.2796	9.67921
GSM531304	4.93151	0	10.2289	9.51595	10.0487	8.60521	9.36659	9.32516	10.4726	8.07728	9.61434	10.4732	10.956	10.3762
GSM531305	4.93151	0	10.9799	9.94595	10.6983	9.21573	9.45201	11.2753	9.94296	7.62821	9.0845	10.1904	10.8262	11.5943
GSM531310	20.2192	0	10.3111	9.78611	10.3708	8.92572	8.58757	8.85455	12.3497	7.64286	9.25249	10.3473	11.5887	9.81021
GSM531313	11.7534	0	11.1707	10.0174	10.1972	9.50589	9.57974	9.54884	11.4311	7.419	8.9889	10.7179	10.0162	10.4632
GSM531319	8.63014	0	10.8801	8.55538	9.26319	9.15581	7.67421	9.43484	10.305	8.03207	8.33719	12.2317	10.3878	11.7313
GSM531331	18	0	9.1687	8.91143	9.56412	9.34581	9.49016	8.07951	10.3032	7.97716	7.85608	10.4356	11.6442	13.3641
GSM531332	15.863	0	10.5789	9.39987	9.90176	9.91012	10.1447	10.146	12.0542	7.83085	8.87083	10.6761	11.7785	10.833
GSM531333	15.1233	0	10.9819	9.12842	9.8233	10.3882	8.37311	9.51827	10.8786	8.32213	10.5585	11.6377	11.2934	10.6084
GSM531335	7.72603	0	10.1549	8.71909	9.89457	11.2953	11.0774	9.25149	10.9966	9.45539	9.54923	12.0739	10.3065	10.9223
GSM954795	16.5123	0	8.80898	9.01731	9.73569	9.2931	8.12308	9.41228	11.3238	8.32291	8.19682	12.1116	12.1747	12.4207
GSM954796	2.31781	0	9.28409	8.39059	8.21625	12.8462	8.49883	8.53253	12.6962	7.5599	8.29571	10.3918	11.6924	10.1688
GSM954798	2.8274	0	9.57652	9.33597	10.2742	8.70866	9.02103	8.89329	10.6551	7.56974	10.4891	12.0901	10.5203	12.6361
GSM954799	0.772603	1	9.34286	8.31919	8.35647	10.1435	8.17105	8.76473	11.3691	7.58425	8.4395	12.207	9.86378	12.5151
GSM954803	2.75342	1	9.36608	8.33116	8.36809	8.42006	8.14535	8.52383	12.7767	8.05233	8.20633	12.1237	10.5717	10.8523
GSM954805	5.4	0	10.4032	8.88764	9.77824	8.64678	9.07867	8.62876	11.3942	8.33739	9.30911	12.1669	10.8493	12.2218
GSM954806	4.86575	1	10.5929	8.43088	8.30726	8.46457	8.45987	8.54659	11.4826	7.57268	8.12559	11.7422	10.1933	12.1744
GSM954807	4.14247	0	12.0871	8.54894	10.0622	9.24576	9.0086	9.46005	10.7713	8.17268	8.75135	11.561	11.2893	9.35091
GSM954808	6.13151	0	9.82495	8.37181	8.68891	8.44156	8.26122	8.54278	9.57732	7.62723	8.49816	9.31775	9.66702	9.85652
GSM954809	5.30959	1	8.85771	9.37853	10.4502	8.68544	8.17349	8.57399	9.28906	7.5653	9.64327	12.3384	10.5839	8.5375
GSM954812	4.56986	0	9.49559	8.55235	8.4176	8.42693	8.41436	11.7604	12.0434	7.64585	8.4585	11.7516	10.255	12.1152
GSM954813	5.92603	0	8.91957	9.74277	9.9122	9.35814	8.08861	8.54465	11.1896	7.58023	8.65773	12.1771	9.85022	12.4654
GSM954817	0.731507	1	8.86108	8.59035	9.394	8.50123	8.13447	8.53258	11.2439	7.60967	8.27842	12.2282	10.0643	12.2818
GSM954819	1.15068	1	9.65406	8.94447	9.19278	8.7294	8.13818	8.58165	11.9124	7.63476	9.32267	12.1332	9.73619	12.5285
GSM954820	2.30137	1	8.7439	9.30874	8.35301	8.45885	8.12731	8.51543	11.2841	7.5544	8.81514	11.689	9.26707	12.3761
GSM954823	0.50137	0	9.7455	8.40969	8.44391	8.43404	8.16452	8.51328	11.0265	7.57167	8.24591	12.02	10.0316	12.1666
GSM954824	2.05479	1	10.1879	9.45411	9.77792	8.76107	8.15533	8.5373	10.95	7.55568	8.72678	11.9841	10.3727	12.4207
GSM954825	0.221918	1	8.78565	9.01502	9.96405	9.17349	8.10867	9.05315	11.5719	7.56501	9.03673	12.1593	11.0633	12.3683
GSM954826	2.63014	0	8.89087	8.38873	8.2583	9.82819	8.34992	8.63806	10.4523	9.67611	8.70003	12.0229	9.2638	11.4669
GSM954847	2.8274	0	9.46209	9.17293	10.2928	8.83876	9.36565	9.37474	10.5187	7.44053	10.5628	11.8678	10.9428	12.5668
GSM954848	0.731507	1	8.75489	8.48013	9.22528	8.33176	8.06727	8.51873	11.4481	7.50582	8.13892	12.0586	10.2249	11.9632
GSM954849	0.50137	0	9.57677	8.26209	8.47801	8.20559	8.15925	8.48235	11.1505	7.44337	8.05143	11.7841	10.1788	11.7793
GSM954850	2.05479	1	9.97829	9.26025	9.69314	8.92392	8.13057	8.52703	11.0282	7.42138	8.65429	11.7381	10.7047	12.1785
