# Supplementary material for: Osteosarcoma neutrophil extracellular trap network-associated gene recurrence and metastasis model
Source: J Cancer Res Clin Oncol. 2024 Jan 29;150(2):48. doi: 10.1007/s00432-023-05577-2 (PMC10824883; doi:10.1007/s00432-023-05577-2)
Supplement: Supplementary file 1 — Supplementary file1 (ZIP 501 KB) [file 432_2023_5577_MOESM1_ESM.zip › supplement data/supplement table/table7 immunecor.xlsx]

## Sheet: Sheet1
Gene	Immune	cor	text	pvalue
ETS2	B cells naive	0.00885452		0.941578
TOMM40	B cells naive	0.156712		0.191853
CMTM2	B cells naive	0.00242011		0.984019
FH	B cells naive	0.0700589		0.561535
TNFSF10	B cells naive	0.0247197		0.837865
ETS2	B cells memory	0.158713		0.186169
TOMM40	B cells memory	-0.172442		0.150426
CMTM2	B cells memory	0.163094		0.174153
FH	B cells memory	-0.113111		0.347632
TNFSF10	B cells memory	0.0120044		0.920853
ETS2	Plasma cells	-0.109335		0.364065
TOMM40	Plasma cells	0.163261		0.173707
CMTM2	Plasma cells	-0.142197		0.236837
FH	Plasma cells	0.0164312		0.891819
TNFSF10	Plasma cells	-0.0675699		0.575555
ETS2	T cells CD8	0.133395		0.267422
TOMM40	T cells CD8	0.0348601		0.772879
CMTM2	T cells CD8	0.137531		0.252734
FH	T cells CD8	-0.184909		0.122647
TNFSF10	T cells CD8	0.321767	**	0.00621327
ETS2	T cells CD4 naive	-0.146348		0.223287
TOMM40	T cells CD4 naive	0.0654061		0.587873
CMTM2	T cells CD4 naive	-0.0281977		0.81543
FH	T cells CD4 naive	0.00475791		0.968588
TNFSF10	T cells CD4 naive	-0.138192		0.25044
ETS2	T cells CD4 memory resting	-0.175329		0.14361
TOMM40	T cells CD4 memory resting	0.120084		0.318521
CMTM2	T cells CD4 memory resting	-0.0430713		0.721355
FH	T cells CD4 memory resting	0.402312	***	0.000505224
TNFSF10	T cells CD4 memory resting	0.0905385		0.452716
ETS2	T cells CD4 memory activated	0.0891899		0.459504
TOMM40	T cells CD4 memory activated	0.0681799		0.572104
CMTM2	T cells CD4 memory activated	0.13886		0.248134
FH	T cells CD4 memory activated	0.105573		0.3809
TNFSF10	T cells CD4 memory activated	0.0621717		0.606505
ETS2	T cells follicular helper	-0.0614283		0.610824
TOMM40	T cells follicular helper	0.0998188		0.40754
CMTM2	T cells follicular helper	-0.178815		0.135691
FH	T cells follicular helper	0.0182642		0.879836
TNFSF10	T cells follicular helper	-0.0979228		0.41655
ETS2	T cells regulatory (Tregs)	0.320546	**	0.00642352
TOMM40	T cells regulatory (Tregs)	-0.326718	**	0.00542142
CMTM2	T cells regulatory (Tregs)	0.0874403		0.468392
FH	T cells regulatory (Tregs)	-0.244252	*	0.0400943
TNFSF10	T cells regulatory (Tregs)	0.139767		0.245027
ETS2	T cells gamma delta	0.178584		0.136206
TOMM40	T cells gamma delta	-0.071702		0.55237
CMTM2	T cells gamma delta	0.122524		0.308714
FH	T cells gamma delta	-0.386895	***	0.000859201
TNFSF10	T cells gamma delta	-0.0943606		0.433784
ETS2	NK cells resting	-0.0778951		0.518482
TOMM40	NK cells resting	0.0665851		0.581147
CMTM2	NK cells resting	0.0880963		0.465049
FH	NK cells resting	0.0883188		0.463918
TNFSF10	NK cells resting	-0.118312		0.325767
ETS2	NK cells activated	0.038804		0.747994
TOMM40	NK cells activated	0.0295314		0.806865
CMTM2	NK cells activated	-0.227617		0.0562582
FH	NK cells activated	0.0356798		0.767687
TNFSF10	NK cells activated	0.10247		0.395137
ETS2	Monocytes	-0.0566154		0.639099
TOMM40	Monocytes	0.118657		0.324347
CMTM2	Monocytes	0.152704		0.203607
FH	Monocytes	0.0483576		0.68881
TNFSF10	Monocytes	0.0352642		0.770319
ETS2	Macrophages M0	-0.19501		0.103164
TOMM40	Macrophages M0	0.06962		0.563996
CMTM2	Macrophages M0	-0.0978906		0.416704
FH	Macrophages M0	0.0826158		0.493376
TNFSF10	Macrophages M0	-0.411214	***	0.000367444
ETS2	Macrophages M1	0.0453539		0.707238
TOMM40	Macrophages M1	0.00179536		0.988144
CMTM2	Macrophages M1	-0.0114433		0.924541
FH	Macrophages M1	-0.0222493		0.85388
TNFSF10	Macrophages M1	0.500755	***	8.69199e-06
ETS2	Macrophages M2	-0.155801		0.194039
TOMM40	Macrophages M2	0.0807512		0.502357
CMTM2	Macrophages M2	-0.175687		0.142548
FH	Macrophages M2	0.184659		0.123161
TNFSF10	Macrophages M2	-0.0541918		0.652846
ETS2	Dendritic cells resting	-0.204241		0.0875469
TOMM40	Dendritic cells resting	0.065061		0.589849
CMTM2	Dendritic cells resting	-0.117408		0.329501
FH	Dendritic cells resting	0.243651	*	0.040602
TNFSF10	Dendritic cells resting	0.328449	**	0.00516645
ETS2	Dendritic cells activated	-0.087859		0.466257
TOMM40	Dendritic cells activated	-0.0825544		0.493699
CMTM2	Dendritic cells activated	-0.214827		0.0720025
FH	Dendritic cells activated	-0.139031		0.247549
TNFSF10	Dendritic cells activated	-0.0940511		0.435301
ETS2	Mast cells resting	-0.0286834		0.812308
TOMM40	Mast cells resting	-0.0792909		0.510992
CMTM2	Mast cells resting	-0.0850346		0.480764
FH	Mast cells resting	-0.140897		0.241197
TNFSF10	Mast cells resting	-0.000595382		0.996068
ETS2	Mast cells activated	-0.0283009		0.814766
TOMM40	Mast cells activated	0.0837399		0.487493
CMTM2	Mast cells activated	0.033602		0.780868
FH	Mast cells activated	0.196107		0.101201
TNFSF10	Mast cells activated	-0.0213753		0.85956
ETS2	Eosinophils	-0.145421		0.226265
TOMM40	Eosinophils	-0.277218	*	0.0192583
CMTM2	Eosinophils	0.104548		0.38557
FH	Eosinophils	0.106147		0.378301
TNFSF10	Eosinophils	-0.0125124		0.917516
ETS2	Neutrophils	-0.0099638		0.934274
TOMM40	Neutrophils	-0.102442		0.395266
CMTM2	Neutrophils	0.26041	*	0.0282857
FH	Neutrophils	0.0591682		0.624035
TNFSF10	Neutrophils	0.0919938		0.445455
