# Supplementary material for: Osteosarcoma neutrophil extracellular trap network-associated gene recurrence and metastasis model
Source: J Cancer Res Clin Oncol. 2024 Jan 29;150(2):48. doi: 10.1007/s00432-023-05577-2 (PMC10824883; doi:10.1007/s00432-023-05577-2)
Supplement: Supplementary file 1 — Supplementary file1 (ZIP 501 KB) [file 432_2023_5577_MOESM1_ESM.zip › supplement data/supplement table/table8 TMEscores.xlsx]

## Sheet: Sheet1
ID	StromalScore	ImmuneScore	ESTIMATEScore	TumorPurity
GSE21257_GSM530667	735.111	930.814	1665.92	0.66034
GSE21257_GSM530899	398.458	160.134	558.592	0.773164
GSE21257_GSM531283	-36.8496	-315.613	-352.462	0.850821
GSE21257_GSM531284	950.972	470.982	1421.95	0.686804
GSE21257_GSM531285	-123.415	318.76	195.345	0.805865
GSE21257_GSM531286	898.916	-467.061	431.855	0.784828
GSE21257_GSM531287	1239.53	1133.49	2373.02	0.57898
GSE21257_GSM531288	1695.02	1235.16	2930.17	0.510438
GSE21257_GSM531289	327.686	-14.8413	312.845	0.795533
GSE21257_GSM531290	-743.574	-826.515	-1570.09	0.930685
GSE21257_GSM531291	1138.35	1320.62	2458.97	0.568647
GSE21257_GSM531292	1241.06	1177.98	2419.04	0.573459
GSE21257_GSM531293	891.981	1126	2017.98	0.620667
GSE21257_GSM531294	402.466	181.02	583.486	0.770841
GSE21257_GSM531295	872.961	-18.2487	854.712	0.744875
GSE21257_GSM531296	642.028	1282.92	1924.95	0.631316
GSE21257_GSM531297	1540.42	685.88	2226.3	0.596404
GSE21257_GSM531298	-365.828	-1019.93	-1385.75	0.920447
GSE21257_GSM531299	686.034	-219.692	466.342	0.78168
GSE21257_GSM531300	447.317	440.142	887.459	0.741659
GSE21257_GSM531301	937.244	518.763	1456.01	0.683162
GSE21257_GSM531302	1242.76	2204.23	3446.99	0.443797
GSE21257_GSM531303	998.858	2299.77	3298.63	0.463206
GSE21257_GSM531304	1629.2	1854.5	3483.7	0.438962
GSE21257_GSM531305	1613.55	2275.05	3888.6	0.384816
GSE21257_GSM531306	3.03224	1064.65	1067.69	0.723656
GSE21257_GSM531307	1752.43	1829.35	3581.78	0.42598
GSE21257_GSM531308	-69.7531	1246.86	1177.11	0.712478
GSE21257_GSM531309	1571.35	2404.81	3976.16	0.372921
GSE21257_GSM531310	792.453	1880.87	2673.32	0.542488
GSE21257_GSM531311	693.441	1074.64	1768.08	0.649004
GSE21257_GSM531312	-213.727	837.255	623.528	0.767083
GSE21257_GSM531313	904.82	2133.44	3038.26	0.496731
GSE21257_GSM531314	911.572	1153.02	2064.59	0.615288
GSE21257_GSM531319	415.04	1158.67	1573.71	0.670444
GSE21257_GSM531320	1396.42	1307.19	2703.61	0.538749
GSE21257_GSM531321	1660.32	2844.17	4504.49	0.299914
GSE21257_GSM531322	465.564	1675.92	2141.49	0.606351
GSE21257_GSM531323	1567.72	1633.14	3200.86	0.475876
GSE21257_GSM531324	1279.27	2043.86	3323.12	0.460016
GSE21257_GSM531325	794.825	439.983	1234.81	0.706509
GSE21257_GSM531326	877.896	1439.09	2316.99	0.585666
GSE21257_GSM531327	-437.093	-336.712	-773.805	0.881672
GSE21257_GSM531328	1040.55	1737.6	2778.15	0.529498
GSE21257_GSM531329	-538.497	-1077.08	-1615.58	0.933107
GSE21257_GSM531330	1339.53	1825.57	3165.11	0.480486
GSE21257_GSM531331	842.497	637.476	1479.97	0.680589
GSE21257_GSM531332	1711.45	1482.64	3194.08	0.476751
GSE21257_GSM531333	1545.84	2023.98	3569.82	0.427568
GSE21257_GSM531334	720.809	867.315	1588.12	0.668872
GSE21257_GSM531335	1525.5	2151.87	3677.37	0.413245
GSE21257_GSM531351	601.684	1488.2	2089.88	0.612357
GSE21257_GSM531352	221.022	975.624	1196.65	0.710463
GSE39055_GSM954790	732.878	1003.28	1736.16	0.652562
GSE39055_GSM954791	881.444	1115.74	1997.19	0.623057
GSE39055_GSM954792	850.525	1225.69	2076.21	0.613942
GSE39055_GSM954793	955.861	1305.04	2260.9	0.59232
GSE39055_GSM954794	1105.24	1364.71	2469.94	0.567322
GSE39055_GSM954795	717.987	1158.53	1876.51	0.636814
GSE39055_GSM954796	930.052	1089.12	2019.18	0.620529
GSE39055_GSM954797	820.884	833.767	1654.65	0.661581
GSE39055_GSM954798	878.523	762.448	1640.97	0.663086
GSE39055_GSM954799	1076.14	904.54	1980.68	0.624951
GSE39055_GSM954800	1119.21	975.434	2094.64	0.611804
GSE39055_GSM954801	880.258	944.785	1825.04	0.642621
GSE39055_GSM954802	649.245	1261.54	1910.78	0.632927
GSE39055_GSM954803	724.96	874.969	1599.93	0.667583
GSE39055_GSM954804	1142.86	944.399	2087.26	0.612662
GSE39055_GSM954805	998.446	1516.1	2514.55	0.561918
GSE39055_GSM954806	1427.53	1210.47	2638	0.546837
GSE39055_GSM954807	1046.43	1638.69	2685.12	0.541033
GSE39055_GSM954808	709.194	1119.82	1829.02	0.642174
GSE39055_GSM954809	448.234	1086.71	1534.94	0.674655
GSE39055_GSM954810	-642.048	-132.279	-774.327	0.881709
GSE39055_GSM954811	1059.41	1122.78	2182.19	0.601589
GSE39055_GSM954812	1087.05	1017.24	2104.29	0.610684
GSE39055_GSM954813	939.796	956.445	1896.24	0.634578
GSE39055_GSM954814	957.689	1247.92	2205.61	0.59884
GSE39055_GSM954815	734.813	1273.68	2008.5	0.621758
GSE39055_GSM954816	753.075	957.782	1710.86	0.655372
GSE39055_GSM954817	717.691	1184.93	1902.62	0.633855
GSE39055_GSM954818	1270.76	928.245	2199	0.599616
GSE39055_GSM954819	987.614	918.232	1905.85	0.633488
GSE39055_GSM954820	1012.75	760.406	1773.16	0.648437
GSE39055_GSM954821	54.7475	791.934	846.682	0.745661
GSE39055_GSM954822	601.73	660.215	1261.95	0.703685
GSE39055_GSM954823	853.637	1133.86	1987.5	0.624169
GSE39055_GSM954824	1072.94	1330.24	2403.18	0.575365
GSE39055_GSM954825	1204.77	1517.59	2722.35	0.536428
GSE39055_GSM954826	883.527	1207.83	2091.35	0.612186
GSE39057_GSM954847	801.502	633.47	1434.97	0.685414
GSE39057_GSM954848	697.203	1178.47	1875.68	0.636908
GSE39057_GSM954849	808.123	1016.96	1825.08	0.642616
GSE39057_GSM954850	1123.8	1301.67	2425.48	0.572685
GSE39057_GSM954851	855.798	1134.01	1989.81	0.623904
